# Supplementary material for: Impact of cell lysis treatment before saliva metagenomic DNA extraction on the oral microbiome and the associated resistome
Source: Clin Exp Dent Res. 2024 Jun 28;10(4):e905. doi: 10.1002/cre2.905 (PMC11211641; doi:10.1002/cre2.905)
Supplement: Supplementary file 1 — Supporting information. [file CRE2-10-e905-s001.xlsx]

## Sheet: Table S1
Table S1	Detail characteristics of the extracted metagenomic DNA and sequencing data
Sample ID	MetaPolyzyme	DNA concentration (ng/μl)	Total reads (reads)			Fastq screen					Repair.sh						AfterQC (Pair-end)				Bioinformatics hits
						Unmapped (non-Human DNA)				% Human DNA	Input		Pairs		Singleton
			R1	R2	Total PE	R1	R2	Total (Reads)	%		reads	bp	reads	bp	reads	bp	Input read	Filtered out reads	Estimated seq error	Good Reads	Phylum hits	AMR hits	16s rRNA hits
8019	Treated	33.4	72749012	72749012	145498024	38154891	38153539	76308430	52.4464	47.5536	76308430	11446264500	76175152	11426272800	133278	19991700	38087576	69493	0.00085	38018083	24786728	71402	59410
	None-treated	34.6	70151006	70151006	140302012	26442446	26440032	52882478	37.6919	62.3081	52882478	7932371700	52779030	7916854500	103448	15517200	26389515	48976	0.00085	26340539	16056284	35892	33238
8035	Treated	32.4	71883427	71883427	143766854	22201898	22199342	44401240	30.8842	69.1158	44401240	6660186000	44306390	6645958500	94850	14227500	22153195	43563	0.00128	22109632	15958973	50799	33621
	None-treated	37.2	70150861	70150861	140301722	10967172	10964882	21932054	15.6321	84.3679	21932054	3289808100	21856684	3278502600	75370	11305500	10928342	24239	0.00109	10904103	7250405	17462	14377
8053	Treated	29.2	70151719	70151719	140303438	30177137	30175328	60352465	43.0157	56.9843	60352465	9052869750	60249462	9037419300	103003	15450450	30124731	68972	0.00101	30055759	23027393	88765	52509
	None-treated	21.4	71017417	71017417	142034834	13344623	13343363	26687986	18.7897	81.2103	26687986	4003197900	26617996	3992699400	69990	10498500	13308998	22175	0.0009	13286823	9703433	21928	19177
8075	Treated	40.6	71883399	71883399	143766798	35570425	35567336	71137761	49.4814	50.5186	71137761	10670664150	71027646	10654146900	110115	16517250	35513823	80219	0.00103	35433604	22340731	90705	54640
	None-treated	30	87115217	87115217	174230434	27434328	27428915	54863243	31.4889	68.5111	54863243	8229486450	54721854	8208278100	141389	21208350	27360927	89477	0.00102	27271450	16403991	63780	33086
8077	Treated	31.8	71882875	71882875	143765750	12028091	12025449	24053540	16.7311	83.2689	24053540	3608031000	23972680	3595902000	80860	12129000	11986340	28406	0.00102	11957934	9025354	34675	19798
	None-treated	40.4	70151515	70151515	140303030	6298149	6296508	12594657	8.97675	91.0232	12594657	1889198550	12538640	1880796000	56017	8402550	6269320	13089	0.00085	6256231	3978411	9242	8283

## Sheet: Table S2
Table S2	Details of number of hits at genus level identified by KrakenUniq
Genus	8019		8035		8053		8075		8077
	No enzyme	With Enzyme	No enzyme	With Enzyme	No enzyme	With Enzyme	No enzyme	With Enzyme	No enzyme	With Enzyme
Streptococcus	9552603	821874	5135209	303380	10494669	836817	8871304	1160437	4915295	461218
Prevotella	8230979	9388548	541345	569046	3542569	4374271	5849051	8560516	1149681	1637203
Veillonella	3265125	3523432	338795	348674	781745	995220	1824745	2819818	738150	936521
Rothia	548914	118595	3375541	261834	4603406	234314	1312923	93212	1212151	105735
Rothia	548914	118595	3375541	261834	4603406	234314	1312923	93212	1212151	105735
Atopobium	471552	57864	8333	1090	40781	5619	306917	23877	56132	5045
Haemophilus	433337	509045	1471389	1529671	1913373	2270205	422668	681690	96649	112319
Actinomyces	390306	218880	259036	146499	84977	32573	252563	47997	86305	37524
Schaalia	371218	182692	183828	30870	155682	31581	596093	86897	113457	39977
Campylobacter	118686	129646	78492	82575	70365	91078	140078	233662	90454	129245
Gemella	116412	13231	231359	8906	445414	33831	380098	147492	80296	7432
Fusobacterium	88002	110771	236859	274921	91060	108887	191679	360357	28339	50219
Neisseria	85767	97861	3013074	2759100	389478	427358	725832	989188	50465	53938
Porphyromonas	79416	107890	6878	7071	7266	8876	17863	27045	1971	3042
Selenomonas	74884	75058	12705	13173	12321	14200	122168	158403	84687	160435
Leptotrichia	63058	46934	53641	26777	18869	5927	328116	63662	68481	13738
Corynebacterium	59064	65857	111320	107482	21628	22559	68562	87965	59625	59074
Capnocytophaga	58842	70456	248095	269833	11762	12570	87576	141936	19226	21467
Mogibacterium	42964	51827	2101	2631	8817	9068	8535	16033	2102	2982
Lautropia	36062	44451	116788	122864	2784	2986	103755	144607	40882	42199
Tannerella	27711	34442	31613	33102	3549	3929	49622	73067	9270	12175
Lachnoanaerobaculum	23251	2847	33354	3465	11670	2278	26408	10085	4330	1154
Bacteroides	21124	24384	3862	4131	5922	7623	35200	51967	2448	3844
Treponema	16572	20024	15148	16364	2905	3624	4463	6829	1559	1748
Aggregatibacter	15859	18784	103328	106553	31144	36042	22548	35726	6674	7134
Cardiobacterium	11055	11863	54715	53914	2418	2208	8838	11812	7632	7433
Filifactor	9388	4557	13740	6042	2134	579	945	502	117	41
Eikenella	6609	7176	22161	21405	2484	2602	7576	9860	2347	2368
Megasphaera	6056	5815	52	38	536	631	6636	8654	795	1315
Pseudopropionibacterium	3806	5254	1051	1157	764	970	1015	1364	2465	2352
Dialister	2616	2892	541	521	504	609	836	1326	221	283
Ottowia	2526	2687	535	570	31	37	1583	1556	11	10
Enterococcus	1712	342	1519	160	4064	430	1912	448	3127	373
Lactobacillus	1648	450	1173	201	2684	238	2286	425	622	118
Alloprevotella	1594	1851	492	508	750	798	1272	1728	237	297
Staphylococcus	1435	215	8541	722	2142	343	1164	349	1069	172
Parvimonas	1268	659	1350	768	1054	380	2192	1669	359	322
Olsenella	1245	910	117	120	279	241	3284	1278	159	110
Lachnoclostridium	1112	433	486	178	356	143	1591	1155	346	173
Propionibacterium	1093	1233	149	20	58	41	203	49	63	44
Bergeyella	965	1174	3681	3956	172	244	124	236	67	71
Cutibacterium	863	189	836	498	523	680	1884	494	1233	1791
Dermabacter	851	47	334	15	28	4	1766	77	33	14
Jeotgalibaca	801	54	780	44	2192	126	641	79	406	44
Aerococcus	768	63	656	69	1759	114	658	89	415	149
Alistipes	764	859	292	291	313	337	939	1208	126	215
Lactococcus	739	84	1219	172	1451	179	1001	237	502	53
Cellulosimicrobium	728	20	669	10	1462	1	1323	16	996	5
Streptomyces	706	293	489	107	300	82	2231	317	213	116
Collinsella	662	60	94	3	133	12	1021	89	191	42
Bacillus	654	217	850	144	1650	319	1185	414	321	73
Bacillus	654	217	850	144	1650	319	1185	414	321	73
Faecalibacterium	599	376	190	80	117	49	1063	530	250	209
Bifidobacterium	591	134	590	86	226	45	3973	274	217	49
Clostridium	585	545	289	186	265	150	808	755	146	129
Desulfobulbus	522	687	25	23	5	1	40	35	7	0
Arcanobacterium	506	35	350	6	40	10	1084	34	10	7
Microbacterium	503	103	315	33	320	33	1102	104	62	38
Vagococcus	487	40	540	37	1318	98	548	73	276	39
Hymenobacter	467	487	35	43	131	147	181	204	51	78
Clostridioides	449	160	335	77	338	132	613	225	490	638
Paraprevotella	421	444	59	79	58	67	209	325	86	113
Arthrobacter	407	57	265	21	136	21	703	64	90	41
Chryseobacterium	399	526	452	451	431	576	428	604	91	110
Odoribacter	367	412	78	116	60	77	907	1280	46	73
Carnobacterium	367	48	492	45	1174	92	408	46	324	174
Mageeibacillus	353	118	69	27	79	27	209	128	113	20
Dolosigranulum	331	31	30	8	254	5	145	8	26	25
Mannheimia	327	376	921	940	808	874	542	811	99	133
Butyrivibrio	326	296	99	49	97	78	730	709	72	78
Eubacterium	321	184	222	93	179	174	808	610	128	127
Pseudomonas	318	218	379	219	267	163	524	191	220	171
Trueperella	298	28	121	15	40	8	3144	138	24	8
Listeria	296	25	160	13	357	32	559	52	77	13
Fastidiosipila	274	31	123	26	374	40	388	60	343	43
Mycoplasma	268	339	1509	1653	118	96	570	940	278	77
Brevibacterium	263	34	133	6	30	8	358	30	45	24
Oscillibacter	247	60	199	19	155	29	30	7	20	8
Blautia	239	80	135	43	138	30	337	251	90	48
Roseburia	221	110	191	45	88	84	180	123	58	36
Paenibacillus	214	119	126	45	85	27	325	172	38	41
Gardnerella	208	44	14	10	32	11	168	66	105	22
Parabacteroides	198	230	27	28	45	51	157	224	38	43
Actinobacillus	190	232	808	954	755	912	521	789	144	127
Mobiluncus	183	9	209	9	9	1	240	11	9	4
Pasteurella	180	194	577	885	710	958	246	167	83	111
Anaerobutyricum	174	31	45	19	51	33	302	127	20	10
Rhodococcus	167	30	82	21	39	11	286	25	28	10
Rhodococcus	167	30	82	21	39	11	286	25	28	10
Dysosmobacter	157	59	62	19	50	19	8	0	13	8
Actinobaculum	157	11	99	8	23	10	158	10	8	1
Propionimicrobium	146	118	80	6	24	4	180	168	27	12
Ruania	140	5	66	7	8	1	184	7	14	0
Erysipelothrix	139	18	30	5	56	8	205	50	39	7
Scardovia	136	38	0	0	3	2	10	7	3	3
Desulfovibrio	135	148	9	4	1	1	0	2	1	7
Parascardovia	127	15	3	0	322	83	22	5	118	11
Anaerostipes	123	64	108	37	47	38	226	156	13	27
Nitratireductor	121	114	1	1	36	30	33	45	14	8
Slackia	119	25	1	1	3	0	30	8	8	3
Histophilus	117	76	236	241	192	250	110	127	49	60
Anaerococcus	117	54	86	46	111	98	197	123	29	28
Dietzia	116	14	57	4	19	0	156	10	14	6
Butyricimonas	112	95	16	16	11	6	10	20	18	42
Duncaniella	107	107	31	45	74	58	31	28	47	53
Muribaculum	105	123	37	49	51	51	484	622	13	32
Kocuria	105	27	90	8	51	13	293	28	28	20
Ndongobacter	103	14	42	15	4	1	31	14	20	5
Micrococcus	101	59	93	24	15	12	181	20	34	21
Kingella	100	87	175	204	68	91	42	63	47	50
Parolsenella	99	9	5	0	5	1	45	7	63	19
Dermatophilus	92	8	10	0	3	3	33	2	2	1
Flavobacterium	91	100	78	85	32	38	62	89	11	24
Ezakiella	91	46	22	15	20	10	66	75	18	7
Euzebya	90	6	39	0	6	1	130	9	5	1
Candidatus Planktophila	89	6	24	1	9	2	36	3	7	0
Macrococcus	86	7	61	12	175	10	75	21	89	60
Arachidicoccus	83	125	2	6	3	3	18	8	8	17
Gordonibacter	83	7	955	21	234	19	30	6	54	11
Barnesiella	82	74	70	87	41	31	133	139	23	30
Lysinibacillus	82	23	85	14	222	17	80	34	47	5
Glutamicibacter	82	9	74	6	22	2	348	27	17	5
Mycobacterium	80	24	29	8	24	5	226	22	19	7
Brochothrix	79	4	98	9	300	32	64	7	248	345
Finegoldia	78	41	55	29	21	18	156	209	40	22
Acidaminococcus	77	60	3	4	5	7	84	93	9	9
Sneathia	77	37	13	10	13	3	76	40	16	14
Rodentibacter	76	92	259	272	266	326	45	103	25	22
Paeniclostridium	76	14	108	10	66	9	82	9	26	8
Glaesserella	75	90	473	726	294	357	141	246	26	36
Weissella	75	61	48	15	69	23	49	35	138	189
Dermacoccus	75	29	14	0	5	1	20	4	9	3
Cryobacterium	75	22	23	1	15	2	183	27	24	7
Vibrio	73	73	160	164	121	89	103	161	67	97
Virgibacillus	73	21	47	8	157	7	73	43	45	1
Eggerthella	71	54	12	2	54	12	30	13	7	6
Streptobacillus	71	23	100	55	128	95	116	53	26	9
Tessaracoccus	68	54	28	12	36	11	197	19	56	35
Leuconostoc	68	12	25	1	26	10	51	20	15	19
Candidatus Methylopumilus	67	58	14	25	29	23	20	23	7	7
Mycolicibacterium	67	30	53	7	18	9	295	62	13	18
Candidatus Azobacteroides	65	82	39	44	15	22	82	134	14	12
Auricoccus	65	4	42	4	163	7	53	7	29	2
Cryptobacterium	64	35	4	2	18	17	52	66	7	1
Acinetobacter	60	79	95	82	62	75	136	194	46	73
Microbulbifer	59	6	9	0	1	0	103	4	0	0
Georgenia	58	31	79	15	50	9	179	34	28	13
Murdochiella	58	24	61	10	13	9	31	22	62	10
Bradymonas	57	72	5	4	20	25	23	35	2	3
Candidatus Saccharimonas	57	32	52	47	24	14	165	88	5	4
Brachybacterium	56	37	86	20	48	11	461	49	33	16
Pseudobutyrivibrio	56	32	79	45	28	13	98	53	47	4
Proteiniphilum	55	59	10	13	11	8	33	29	6	16
Nocardioides	55	35	37	9	20	11	181	22	16	12
Janthinobacterium	55	12	60	4	80	5	44	4	60	1
Ruminococcus	54	42	30	11	25	13	79	84	12	6
Pseudarthrobacter	54	24	35	3	10	5	97	29	11	18
Ureibacillus	54	13	84	8	194	12	93	13	51	12
Deinococcus	53	51	6	7	38	23	32	2	8	5
Riemerella	52	50	80	102	91	102	44	75	14	18
Petrocella	52	24	31	9	11	5	32	17	9	8
Planococcus	51	36	28	17	126	36	52	22	20	12
Planococcus	51	36	28	17	126	36	52	22	20	12
Cellulomonas	51	33	40	9	30	6	163	19	29	17
Gordonia	51	31	31	15	22	8	109	25	30	12
Gordonia	51	31	31	15	22	8	109	25	30	12
Tenacibaculum	49	52	0	0	1	8	55	49	5	1
Burkholderia	49	35	39	26	52	14	104	40	58	33
Simonsiella	46	43	1126	1101	458	554	416	591	47	46
Pediococcus	45	5	27	7	93	5	33	6	16	3
Kushneria	45	4	7	1	1	0	20	2	2	2
Pedobacter	43	63	10	7	5	12	37	49	6	5
Petrimonas	43	47	21	13	44	41	80	110	22	26
Marinilactibacillus	43	2	52	3	143	7	54	4	21	4
Polaribacter	42	36	8	8	7	6	24	17	8	7
Otariodibacter	42	25	50	35	84	60	26	27	7	4
Elizabethkingia	41	54	52	88	52	67	67	85	10	10
Nonlabens	41	29	10	9	9	21	39	80	2	2
Acidipropionibacterium	41	14	31	18	20	9	116	12	21	8
Saccharopolyspora	40	11	23	10	6	1	13	2	11	6
Gottschalkia	40	6	35	2	18	2	27	2	2	1
Xylanimonas	39	7	11	0	3	0	54	8	13	5
Comamonas	38	29	13	10	5	8	36	17	4	6
Serinicoccus	38	9	12	4	9	3	73	9	8	6
Maribacter	37	45	4	17	7	16	47	69	4	11
Christensenella	37	32	10	5	10	6	21	22	16	10
Klebsiella	37	21	106	110	69	56	39	37	23	33
Allochromatium	36	35	1	0	3	1	7	20	6	7
Mucilaginibacter	35	43	6	6	5	6	20	34	3	12
Spirosoma	35	30	4	8	8	6	13	11	2	6
Aeromonas	34	33	30	23	11	22	51	51	13	34
Tamlana	34	25	7	7	4	8	46	73	2	7
Nocardia	34	4	35	5	17	3	81	6	13	4
Alicyclobacillus	33	26	0	1	4	1	9	10	2	4
Miniimonas	33	23	27	0	12	2	35	1	1	6
Flaviflexus	33	15	46	8	24	11	110	15	33	10
Kurthia	33	12	46	18	109	18	57	20	27	3
Acidiferrobacter	33	5	8	0	3	0	15	3	1	1
Ruthenibacterium	32	9	19	6	1	0	115	14	11	1
Turicibacter	32	2	62	3	199	16	37	11	27	2
Cloacibacterium	31	24	25	36	35	38	12	22	6	5
Azospirillum	30	5	13	2	8	1	108	13	2	1
Solibacillus	30	3	29	2	71	7	20	5	10	1
Acholeplasma	30	3	20	7	43	3	31	12	12	1
Arcobacter	29	30	11	4	8	3	13	8	6	9
Isoptericola	29	24	12	6	23	12	113	19	15	9
Desulfosporosinus	29	23	4	4	3	0	12	6	1	1
Rhizobium	28	34	11	3	7	6	20	14	8	12
Microlunatus	28	24	17	10	5	3	33	6	3	10
Spiroplasma	28	19	13	2	35	2	44	10	7	3
Cellulophaga	28	6	10	4	9	4	12	7	5	1
Herbinix	28	4	19	18	7	9	23	11	3	1
Geobacillus	27	29	6	7	7	9	21	9	18	19
Acidovorax	27	17	14	17	19	30	55	38	9	5
Epidermidibacterium	27	7	10	3	9	2	18	15	5	3
Shewanella	26	17	30	15	44	46	34	34	281	513
Leucobacter	26	12	14	2	22	3	190	42	8	8
Nocardiopsis	26	6	12	3	3	1	74	5	9	5
Sanguibacter	25	18	8	1	5	1	50	15	13	5
Austwickia	25	5	15	2	5	1	36	2	11	2
Tetragenococcus	25	3	5	2	19	0	19	5	9	1
Aurantimicrobium	25	1	5	2	2	0	47	3	9	0
Raineyella	24	4	3	0	1	0	35	0	2	4
Rhodoluna	24	1	5	1	2	2	12	2	1	1
Psychromicrobium	24	0	11	0	1	0	21	2	1	0
Caloramator	23	36	1	1	1	2	37	34	6	4
Pelistega	23	34	12	15	8	14	4	14	1	2
Avibacterium	23	28	184	204	128	145	74	71	27	26
Photorhabdus	23	19	0	4	4	3	19	32	5	5
Sebaldella	23	12	19	5	2	1	34	9	6	0
Intrasporangium	23	12	2	1	7	1	23	12	11	2
Actinoplanes	23	5	41	3	1	1	117	6	2	5
Diaminobutyricimonas	23	0	13	0	1	0	23	0	3	1
Pseudanabaena	22	39	0	2	1	2	11	16	5	2
Cellvibrio	22	32	14	12	8	2	24	27	6	2
Pseudoalteromonas	22	24	17	20	33	26	29	25	830	1882
Dehalococcoides	22	23	2	4	0	0	2	3	17	23
Alteromonas	22	12	6	9	4	5	28	7	11	8
Oerskovia	22	9	9	2	22	1	66	11	5	4
Salinibacterium	22	2	10	1	0	0	52	4	0	1
Echinicola	21	34	1	1	2	3	18	15	4	4
Bordetella	21	26	27	31	7	2	20	8	6	6
Flintibacter	21	24	4	6	8	4	26	25	5	5
Bradyrhizobium	21	16	5	6	10	10	37	7	6	5
Mordavella	21	8	12	3	5	1	63	67	7	4
Pseudactinotalea	21	7	15	0	22	5	53	4	4	0
Sporosarcina	21	6	12	0	27	2	19	11	8	3
Actinotignum	21	4	27	3	15	2	45	2	1	5
Cellulosilyticum	21	4	4	4	18	0	25	2	3	2
Flavisolibacter	20	30	11	4	2	2	0	1	0	0
Psychrobacillus	20	25	4	0	18	4	4	0	5	3
Flammeovirga	20	14	22	28	14	21	48	37	6	9
Magnetospirillum	20	12	2	1	4	2	1	0	0	0
Providencia	20	2	24	22	36	24	26	12	13	9
Chlorobium	20	0	3	1	0	1	8	0	0	0
Yersinia	19	23	18	20	14	11	17	21	2	3
Yersinia	19	23	18	20	14	11	17	21	2	3
Wolbachia	19	7	1	0	2	0	9	1	0	0
Jeotgalibacillus	19	6	9	3	47	11	11	3	6	3
Salipiger	19	0	6	0	1	1	24	2	0	0
Paludibacter	18	29	12	12	3	8	28	49	9	19
Proteus	18	21	43	50	61	51	38	55	12	11
Proteus	18	21	43	50	61	51	38	55	12	11
Phoenicibacter	18	20	381	6	70	3	57	5	25	4
Sphingobacterium	18	20	11	12	11	17	28	24	4	5
Anaeromyxobacter	18	19	0	0	6	3	0	5	2	0
Polynucleobacter	18	6	5	4	5	4	3	10	0	0
Hungatella	18	4	7	3	5	3	33	20	8	7
Sinorhizobium	18	3	9	1	1	2	28	4	3	4
Ureaplasma	18	2	11	5	4	3	16	3	8	3
Sulfurospirillum	17	45	9	6	7	1	31	27	5	6
Escherichia	17	17	82	93	21	9	125	132	17	8
Parageobacillus	17	9	2	1	10	3	1	1	0	5
Kytococcus	17	3	5	3	8	1	35	7	2	1
Limnohabitans	17	1	1	3	1	1	17	2	3	1
Micavibrio	17	0	3	0	3	0	20	0	0	0
Photobacterium	16	17	9	14	2	4	17	18	5	5
Paraburkholderia	16	16	9	5	4	6	11	13	5	6
Rathayibacter	16	11	8	9	48	8	55	7	5	3
Anoxybacter	16	11	1	0	0	0	9	3	1	1
Halioglobus	16	2	18	0	2	0	3	0	1	0
Oceanobacillus	16	2	6	1	79	4	31	4	12	2
Flexistipes	15	23	11	8	6	11	23	43	7	5
Formosa	15	13	3	3	0	1	1	0	3	4
Desulfomicrobium	15	10	383	346	7	2	7	3	1	2
Halomonas	15	10	14	12	16	6	13	10	2	5
Xylanibacterium	15	9	5	1	201	8	25	3	28	6
Agromyces	15	8	32	2	7	0	156	13	18	5
Colwellia	15	8	7	6	5	8	27	14	6	5
Pelosinus	15	6	20	10	70	8	5	4	5	3
Arsenicicoccus	15	6	10	5	1	1	37	3	2	1
Agrococcus	15	4	12	3	4	1	92	3	7	1
Alkaliphilus	15	4	9	3	10	1	14	3	2	0
Frondihabitans	15	4	8	1	6	3	48	10	7	2
Tropheryma	15	1	5	0	1	0	21	0	3	0
Xanthomonas	14	63	40	38	14	8	20	13	47	53
Bibersteinia	14	19	64	63	104	149	33	48	6	5
Labilibaculum	14	14	3	2	3	0	4	1	2	0
Helicobacter	14	10	9	10	0	2	19	20	7	7
Intestinibaculum	14	8	20	6	3	0	8	9	4	1
Catenulispora	14	7	1	0	2	0	1	1	0	2
Aminipila	14	4	91	39	1	1	13	5	3	2
Melissococcus	14	2	9	2	26	5	26	4	4	0
Sphingobium	13	22	18	16	27	28	10	33	15	19
Fervidobacterium	13	22	0	0	0	0	1	3	2	3
Hungateiclostridium	13	20	5	1	3	0	9	9	1	2
Rhodopseudomonas	13	17	4	0	0	0	33	18	3	1
Cupriavidus	13	13	30	22	2	0	7	6	2	6
Chromobacterium	13	12	12	17	5	3	26	4	5	7
Herbaspirillum	13	12	10	9	2	2	20	1	6	6
Clavibacter	13	10	6	3	13	2	16	2	5	4
Pantoea	13	4	19	22	4	5	8	4	40	56
Desulfitobacterium	13	4	7	1	2	2	37	19	8	0
Neomicrococcus	13	3	3	5	2	0	18	0	9	0
Plantibacter	13	1	8	3	10	1	30	1	4	1
Jonesia	13	1	1	0	0	0	0	0	0	1
Suicoccus	13	0	19	1	715	31	16	6	1	1
Basfia	12	24	101	120	48	48	9	13	13	13
Plesiomonas	12	20	0	1	2	0	1	0	0	0
Mucinivorans	12	16	1	4	0	1	6	9	0	0
Methylobacterium	12	13	2	3	8	5	19	13	6	8
Synechococcus	12	11	2	5	20	3	8	6	3	0
Akkermansia	12	10	5	7	0	4	62	62	0	0
Francisella	12	8	7	12	6	1	21	7	4	1
Leptolyngbya	12	8	1	2	0	2	3	4	0	0
Azoarcus	12	7	13	17	7	2	14	10	5	7
Turneriella	12	7	0	0	7	2	8	2	0	4
Amphibacillus	12	3	9	3	15	2	21	3	3	1
Curtobacterium	12	2	8	1	4	0	27	0	3	7
Altererythrobacter	12	0	2	2	0	2	4	2	2	0
Truepera	12	0	0	0	0	0	0	0	0	1
Nitrospira	11	17	0	1	1	0	2	2	1	2
Janibacter	11	10	11	4	15	19	14	9	2	7
Rheinheimera	11	9	7	6	3	2	2	5	0	2
Sphingomonas	11	8	5	2	5	1	8	11	5	6
Anoxybacillus	11	6	13	5	31	2	11	3	3	0
Ornithinimicrobium	11	6	6	3	22	3	37	3	3	3
Mycobacteroides	11	6	4	1	7	0	41	20	4	2
Brevundimonas	11	3	6	1	1	6	8	4	3	5
Bartonella	11	3	2	1	4	2	1	6	2	0
Methylomusa	10	10	0	0	0	1	4	9	1	2
Flavihumibacter	10	9	0	1	0	0	7	9	3	1
Apibacter	10	7	10	11	15	14	10	9	1	4
Piscirickettsia	10	7	1	0	2	1	5	8	0	2
Beutenbergia	10	4	8	2	6	3	21	3	2	1
Mycetocola	10	2	5	0	6	0	20	1	1	0
Alcanivorax	10	2	1	0	2	0	0	1	2	1
Oenococcus	10	1	8	7	16	1	4	2	4	5
Paraliobacillus	10	1	5	0	16	0	8	0	4	0
Aquimarina	9	19	0	1	0	1	3	4	0	1
Acidobacterium	9	17	1	0	12	4	2	1	1	1
Alkalitalea	9	15	6	7	4	1	21	17	7	2
Devosia	9	13	1	0	4	2	9	1	3	4
Megamonas	9	12	19	12	17	12	24	16	1	5
Stenotrophomonas	9	9	26	31	8	5	27	40	7	7
Peptoniphilus	9	9	18	5	6	5	26	24	8	5
Pelobacter	9	9	2	0	0	0	12	8	1	0
Enterobacter	9	8	18	21	23	24	28	20	41	39
Wenyingzhuangia	9	8	1	1	3	0	12	14	1	4
Brevibacillus	9	6	16	8	18	7	21	15	9	4
Geosporobacter	9	6	15	7	5	3	26	13	3	3
Ochrobactrum	9	4	4	3	2	3	5	4	0	3
Syntrophomonas	9	4	0	0	0	0	6	10	1	1
Cloacibacillus	9	3	4	1	0	0	0	0	1	2
Aeromicrobium	9	3	3	1	9	3	11	4	4	3
Sporomusa	9	3	0	0	0	1	10	16	2	1
Halobacillus	9	2	1	0	6	0	15	6	2	1
Anaerotignum	9	1	6	3	3	0	10	6	0	0
Sphingopyxis	8	15	3	3	1	4	7	5	2	1
Ramlibacter	8	13	2	3	0	1	0	2	0	0
Aequorivita	8	9	5	15	1	0	17	34	2	0
Fabibacter	8	6	7	6	4	2	5	2	1	0
Gallibacterium	8	5	52	35	63	73	17	27	5	3
Crassaminicella	8	4	7	2	3	0	10	9	1	0
Myroides	8	2	12	12	23	5	9	8	10	2
Dickeya	8	2	6	9	6	0	11	6	23	22
Xylophilus	8	0	6	3	1	0	16	1	0	0
Borreliella	7	10	2	3	0	1	12	3	0	1
Pseudodesulfovibrio	7	10	2	3	0	0	1	0	0	0
Phascolarctobacterium	7	9	4	4	1	2	9	7	0	1
Halanaerobium	7	9	0	2	2	2	6	2	0	0
Hoeflea	7	9	0	0	0	0	2	1	2	5
Draconibacterium	7	5	16	26	1	4	8	11	1	0
Tsukamurella	7	5	11	2	1	0	7	0	6	1
Legionella	7	4	12	5	8	3	9	3	4	1
Amycolatopsis	7	4	9	6	16	17	40	10	6	6
Cytophaga	7	4	5	1	2	6	22	19	1	3
Nonomuraea	7	3	6	0	5	0	18	3	5	0
Achromobacter	7	2	28	29	4	1	22	21	4	12
Agrobacterium	7	2	13	2	1	0	2	13	0	2
Humibacter	7	2	6	0	9	3	26	2	10	1
Thermoanaerobacterium	7	2	3	1	1	0	5	1	2	2
Lawsonella	7	1	9	0	3	5	24	1	8	4
Lentibacillus	7	1	0	0	0	2	0	0	3	0
Baekduia	7	1	0	0	0	0	0	0	2	1
Intestinimonas	7	0	1	1	0	0	3	0	0	0
Spirochaeta	6	11	2	8	0	1	1	0	0	2
Ornithobacterium	6	10	11	17	5	6	5	3	0	0
Dokdonia	6	10	6	8	9	2	4	6	0	1
Salmonella	6	9	25	27	15	12	3	10	2	3
Weeksella	6	8	6	3	5	5	2	2	0	0
Muricauda	6	7	14	7	0	0	0	0	0	0
Blattabacterium	6	7	2	1	3	4	6	6	1	0
Adlercreutzia	6	6	0	0	0	0	2	0	4	1
Hydrogenophaga	6	4	9	10	0	0	14	3	1	7
Aliivibrio	6	4	5	11	5	4	2	1	0	0
Fictibacillus	6	3	8	1	51	5	0	0	5	4
Luteipulveratus	6	3	2	2	6	1	20	7	1	4
Denitrobacterium	6	3	1	4	4	0	10	5	1	0
Sinomonas	6	2	13	3	4	2	36	2	3	1
Brachyspira	6	2	4	2	0	2	1	1	0	0
Lacinutrix	6	2	0	3	3	5	7	3	2	0
Cohnella	6	1	4	0	1	0	4	0	0	1
Ilumatobacter	6	1	0	1	0	0	0	0	0	0
Ichthyobacterium	6	1	0	0	0	0	0	0	0	0
Candidatus Cyclonatronum	6	0	0	1	0	0	1	1	0	0
Algibacter	5	8	18	14	4	3	11	11	0	2
Thiolapillus	5	8	0	0	0	0	7	9	4	2
Shinella	5	7	0	1	1	0	2	2	4	2
Methanosarcina	5	7	0	0	0	1	8	2	4	5
Solitalea	5	6	3	3	1	4	3	1	2	1
Caldicellulosiruptor	5	6	1	0	0	0	7	2	1	0
Moraxella	5	5	154	148	16	27	8	9	18	22
Haloactinobacterium	5	5	16	2	2	0	91	6	3	0
Desulfosarcina	5	5	8	1	4	4	27	9	1	0
Thalassospira	5	4	1	0	2	1	7	7	4	2
Pleurocapsa	5	4	1	0	0	0	3	2	0	0
Acetoanaerobium	5	3	5	4	1	0	1	0	0	0
Pseudothermotoga	5	3	1	2	3	1	3	3	0	1
Syntrophobacter	5	3	0	0	0	0	0	0	0	0
Paenisporosarcina	5	2	11	3	17	3	21	1	2	1
Erwinia	5	2	6	3	8	3	14	8	2	9
Candidatus Kinetoplastibacterium	5	2	4	1	1	1	1	2	1	1
Cycloclasticus	5	1	5	1	2	1	7	5	2	0
Agarivorans	5	1	2	0	2	1	2	0	0	0
Aminobacter	5	1	0	0	1	2	5	2	1	1
Waddlia	5	1	0	0	1	1	1	1	0	0
Pectobacterium	5	0	7	9	18	13	1	0	1	2
Cystobacter	4	14	0	0	0	0	4	5	0	3
Nitrosococcus	4	9	2	3	0	1	2	2	3	1
Geitlerinema	4	7	1	0	0	0	4	4	0	0
Serratia	4	6	28	21	4	5	17	18	6	6
Ruminiclostridium	4	6	20	10	36	41	7	2	3	2
Pandoraea	4	6	11	16	2	0	1	7	0	2
Devriesea	4	6	5	0	2	2	26	3	4	1
Moorella	4	6	1	1	0	0	4	4	1	0
Anseongella	4	5	6	15	0	1	3	1	0	0
Bdellovibrio	4	5	4	4	1	0	13	13	0	0
Marinomonas	4	5	4	1	0	1	3	5	0	0
Xylanimicrobium	4	4	3	0	27	1	20	4	2	1
Methylocystis	4	4	1	0	1	4	0	3	0	2
Candidatus Cardinium	4	4	0	1	0	1	2	1	0	0
Laceyella	4	4	0	0	0	0	2	2	0	1
Citrobacter	4	3	24	27	5	6	5	7	4	5
Pontibacter	4	3	8	8	7	8	6	6	0	0
Gibbsiella	4	3	5	2	0	1	1	1	3	1
Mesoplasma	4	3	1	0	1	0	8	11	3	1
Oceanisphaera	4	3	1	0	0	1	0	0	0	0
Kribbella	4	3	1	0	0	0	1	0	2	0
Candidatus Syntrophocurvum	4	3	0	3	2	6	6	8	0	2
Thermoanaerobacter	4	3	0	2	1	0	14	7	2	3
Collimonas	4	2	7	3	1	0	1	0	3	0
Cronobacter	4	2	5	7	2	0	1	2	3	5
Methylophilus	4	2	5	5	3	2	2	3	0	0
Paracoccus	4	2	4	3	2	6	6	4	6	6
Paracoccus	4	2	4	3	2	6	6	4	6	6
Myxococcus	4	2	4	2	3	0	2	0	1	1
Gloeobacter	4	2	1	0	0	0	0	0	0	1
Tepidiforma	4	2	0	0	1	0	0	0	0	1
Saccharomonospora	4	1	10	0	0	0	8	0	1	0
Mesorhizobium	4	1	6	3	1	2	7	6	1	1
Polaromonas	4	1	5	3	1	0	1	1	1	0
Diaphorobacter	4	1	3	2	0	0	1	1	0	1
Sorangium	4	1	0	1	0	0	1	0	1	0
Rhodanobacter	4	1	0	0	0	0	1	1	0	0
Auritidibacter	4	0	40	0	185	5	9	2	5	1
Exiguobacterium	4	0	1	1	10	2	9	5	14	20
Liberibacter	4	0	1	0	0	0	1	0	0	0
Gilliamella	4	0	0	0	2	0	10	18	2	0
Desulfotalea	4	0	0	0	0	0	1	1	0	0
Simiduia	4	0	0	0	0	0	0	0	0	0
Gynuella	4	0	0	0	0	0	0	0	0	0
Filimonas	3	11	5	7	2	2	8	6	3	2
Methanobrevibacter	3	10	0	1	0	0	4	14	5	5
Gramella	3	9	4	3	2	3	8	13	1	3
Halorubrum	3	9	0	0	0	0	0	0	1	0
Massilia	3	7	15	20	6	2	22	3	7	5
Wolinella	3	7	1	2	0	0	1	0	1	3
Runella	3	6	10	10	1	0	0	0	0	0
Acetobacter	3	6	2	2	2	1	2	4	2	1
Thermincola	3	6	0	0	2	0	6	3	2	0
Kineococcus	3	5	11	1	10	1	34	2	2	2
Brenneria	3	5	4	1	0	0	0	0	0	0
Frankia	3	5	3	4	5	1	13	6	5	0
Stappia	3	5	1	0	3	4	5	2	1	0
Moorea	3	5	0	2	1	0	7	3	1	2
Psychrobacter	3	4	9	4	3	3	15	3	104	259
Fermentimonas	3	4	7	9	1	3	98	145	8	11
Aquitalea	3	4	4	6	0	2	2	1	1	6
Heliobacterium	3	4	4	1	0	0	3	6	1	0
Calothrix	3	4	2	5	4	1	4	2	0	0
Salinivirga	3	4	2	3	0	0	2	0	0	0
Nakamurella	3	4	1	1	1	4	6	3	0	0
Pseudonocardia	3	3	6	3	9	2	10	2	0	1
Lysobacter	3	3	4	3	3	0	0	0	0	3
Azospira	3	3	2	1	0	0	4	2	2	0
Dichelobacter	3	3	1	5	1	0	1	2	2	1
Aliiarcobacter	3	3	0	0	0	0	0	0	0	0
Buchnera	3	2	5	5	0	0	3	2	0	0
Buchnera	3	2	5	5	0	0	3	2	0	0
Acidithiobacillus	3	2	5	3	1	0	1	1	3	1
Labrenzia	3	2	4	3	6	11	3	3	2	0
Phaeobacter	3	2	2	4	0	1	0	0	0	0
Tatumella	3	2	1	1	3	1	1	8	1	1
Aminobacterium	3	2	1	1	0	0	0	0	0	0
Pimelobacter	3	2	1	0	1	0	11	1	3	0
Robiginitalea	3	2	1	0	0	0	0	0	0	0
Brucella	3	2	0	2	12	1	10	0	1	0
Modestobacter	3	2	0	1	10	2	1	0	1	3
Rubrobacter	3	2	0	1	2	0	3	1	0	0
Acidimicrobium	3	2	0	0	1	0	4	2	2	0
Shigella	3	2	0	0	0	3	0	0	0	0
Pseudoclostridium	3	1	11	6	3	3	8	0	0	1
Plantactinospora	3	1	11	1	1	2	6	0	0	0
Allopseudarcicella	3	1	9	12	0	1	9	12	1	1
Desulfotomaculum	3	1	7	0	3	0	5	3	2	2
Rhodoferax	3	1	3	8	6	1	3	2	2	4
Faecalibaculum	3	1	2	0	4	2	12	10	0	0
Syntrophothermus	3	1	1	0	1	0	3	0	0	0
Luteimicrobium	3	0	13	10	5	2	50	6	2	4
Marinobacter	3	0	10	10	4	1	0	0	0	0
Sphaerochaeta	3	0	2	3	0	0	0	1	0	1
Geminocystis	3	0	2	1	1	2	14	11	0	0
Orrella	3	0	1	1	0	0	0	0	0	0
Basilea	3	0	1	0	7	0	2	4	1	1
Caldisericum	3	0	1	0	1	0	5	8	0	0
Pradoshia	3	0	1	0	1	0	1	1	0	0
Acidothermus	3	0	0	1	0	0	2	1	3	0
Candidatus Midichloria	3	0	0	0	0	0	0	0	0	0
Vulcanisaeta	3	0	0	0	0	0	0	0	0	0
Leifsonia	2	7	4	1	1	1	4	0	0	0
Chlorobaculum	2	6	5	13	12	9	9	12	0	1
Dyadobacter	2	5	2	2	0	1	5	5	1	0
Thauera	2	4	23	6	9	2	11	6	8	2
Flavonifractor	2	4	3	2	0	0	2	0	1	2
Sulfurimonas	2	4	1	2	0	0	8	1	0	0
Chitinophaga	2	3	20	14	1	1	6	6	2	1
Variovorax	2	3	9	4	0	1	0	6	2	3
Hyphomicrobium	2	3	3	8	0	1	5	0	0	2
Laribacter	2	3	2	2	0	0	5	4	0	1
Tumebacillus	2	3	2	0	0	0	0	0	1	0
Erythrobacter	2	3	0	0	0	0	3	2	0	0
Marivirga	2	2	42	43	3	3	25	44	8	0
Citricoccus	2	2	14	0	1	1	5	0	4	2
Neokomagataea	2	2	6	7	0	0	3	0	1	0
Geobacter	2	2	6	5	1	1	11	7	0	1
Parashewanella	2	2	3	5	15	12	0	0	1	1
Rufibacter	2	2	3	5	0	6	9	12	0	0
Aneurinibacillus	2	2	3	1	2	0	8	5	2	0
Fluviicola	2	2	3	1	0	1	3	2	0	0
Caproiciproducens	2	2	0	1	1	0	2	3	0	0
Arcticibacterium	2	2	0	1	0	1	5	3	1	0
Roseovarius	2	2	0	1	0	0	2	1	1	2
Coriobacterium	2	2	0	0	5	6	1	0	1	0
Ferroplasma	2	2	0	0	0	0	0	0	0	0
Sodalis	2	1	12	11	1	0	0	1	0	0
Actinoalloteichus	2	1	6	0	3	0	4	1	7	3
Thermus	2	1	6	0	0	0	3	1	6	0
Gudongella	2	1	3	2	0	0	0	0	0	0
Tetrasphaera	2	1	3	1	1	1	13	2	1	0
Changchengzhania	2	1	2	0	0	2	1	0	0	1
Saccharothrix	2	1	1	1	3	1	0	0	0	1
Obesumbacterium	2	1	1	1	1	1	0	0	0	1
Actinopolyspora	2	1	0	0	2	0	3	0	5	2
Salinispira	2	1	0	0	0	0	0	0	1	0
Candidatus Portiera	2	1	0	0	0	0	0	0	0	0
Geoalkalibacter	2	1	0	0	0	0	0	0	0	0
Terasakiella	2	1	0	0	0	0	0	0	0	0
Micropruina	2	0	9	2	0	0	98	4	1	3
Empedobacter	2	0	6	5	5	1	4	1	0	1
Candidatus Izimaplasma	2	0	6	2	3	0	6	1	3	0
Salimicrobium	2	0	5	0	15	1	6	0	3	0
Rummeliibacillus	2	0	4	0	5	0	6	4	16	2
Pseudoxanthomonas	2	0	3	2	7	0	0	0	0	1
Snodgrassella	2	0	2	7	0	1	4	7	0	1
Persephonella	2	0	2	0	2	0	2	0	1	0
Gallionella	2	0	2	0	0	0	0	0	1	0
Desulfobacula	2	0	2	0	0	0	0	0	1	0
Thiomicrospira	2	0	1	2	0	1	1	0	0	0
Gracilibacillus	2	0	1	0	9	0	0	0	3	0
Peptoclostridium	2	0	1	0	4	1	4	2	0	0
Deferribacter	2	0	1	0	2	2	6	5	0	1
Haliscomenobacter	2	0	1	0	0	1	0	0	3	0
Dehalobacter	2	0	0	3	1	0	1	1	1	0
Thermomonospora	2	0	0	2	1	0	3	1	0	1
Microcella	2	0	0	1	5	0	0	0	0	0
Arenibacter	2	0	0	1	0	0	0	0	0	0
Ethanoligenens	2	0	0	0	3	2	0	3	0	1
Gryllotalpicola	2	0	0	0	2	0	54	8	1	0
Sporanaerobacter	2	0	0	0	1	0	2	4	1	1
Azorhizobium	2	0	0	0	1	0	0	0	0	0
Kutzneria	2	0	0	0	0	0	5	3	1	0
Desulfurivibrio	2	0	0	0	0	0	2	3	0	0
Symbiobacterium	2	0	0	0	0	0	2	0	0	0
Pseudobacter	2	0	0	0	0	0	1	0	0	0
Pirellula	2	0	0	0	0	0	0	2	5	0
Carboxydocella	2	0	0	0	0	0	0	0	0	0
Roseiflexus	2	0	0	0	0	0	0	0	0	0
Caldilinea	2	0	0	0	0	0	0	0	0	0
Thermotoga	2	0	0	0	0	0	0	0	0	0
Desulfococcus	1	8	1	0	0	0	0	1	0	0
Ilyobacter	1	5	3	3	2	0	14	11	1	1
Octadecabacter	1	5	0	1	1	3	5	2	1	1
Luteibacter	1	5	0	0	0	2	3	0	3	3
Alcaligenes	1	4	2	3	2	3	3	1	0	2
Ralstonia	1	3	17	18	9	13	3	6	8	4
Caldanaerobacter	1	3	3	3	2	0	1	3	0	0
Gallaecimonas	1	3	0	1	1	0	0	0	0	0
Nostoc	1	2	7	10	2	1	5	6	1	3
Kordia	1	2	4	5	6	4	6	6	1	0
Arsenophonus	1	2	3	5	3	1	1	2	0	1
Olleya	1	2	2	1	1	0	1	0	0	0
Methylocaldum	1	2	1	5	2	1	0	0	2	0
Belliella	1	2	1	2	2	2	3	5	0	0
Ketobacter	1	2	1	0	1	1	2	8	1	0
Serpentinomonas	1	2	0	3	2	0	12	13	3	2
Muriicola	1	2	0	0	2	0	0	0	0	0
Phreatobacter	1	2	0	0	0	0	2	1	0	0
Chitinolyticbacter	1	1	13	20	0	1	0	0	0	2
Castellaniella	1	1	7	6	1	0	3	0	2	1
Aquaspirillum	1	1	5	2	0	1	0	0	1	0
Edwardsiella	1	1	4	2	1	1	1	3	1	0
Edwardsiella	1	1	4	2	1	1	1	3	1	0
Thalassolituus	1	1	4	1	0	2	0	0	0	0
Pragia	1	1	3	4	0	1	3	2	0	0
Cyanobium	1	1	3	4	0	0	0	0	0	1
Novosphingobium	1	1	3	1	7	1	0	1	1	0
Antarcticibacterium	1	1	3	1	2	0	0	1	0	0
Tomitella	1	1	3	0	1	1	3	0	1	1
Lysinimonas	1	1	3	0	0	0	9	0	1	0
Microterricola	1	1	3	0	0	0	6	4	1	0
Granulicella	1	1	2	3	0	0	8	2	3	1
Actinomadura	1	1	1	1	0	1	65	8	0	2
Aromatoleum	1	1	1	1	0	0	0	0	1	0
Marinitoga	1	1	1	0	1	0	0	1	0	0
Candidatus Xiphinematobacter	1	1	1	0	0	1	0	0	0	0
Saccharibacillus	1	1	1	0	0	0	8	0	0	0
Sulfurovum	1	1	1	0	0	0	1	3	0	0
Niastella	1	1	1	0	0	0	1	0	0	0
Candidatus Promineofilum	1	1	1	0	0	0	0	1	1	0
Oxalobacter	1	1	1	0	0	0	0	0	0	0
Candidatus Blochmannia	1	1	0	4	0	0	2	0	0	0
Porphyrobacter	1	1	0	2	0	1	0	0	0	0
Pseudorhodobacter	1	1	0	1	1	1	1	1	0	0
Saprospira	1	1	0	1	0	0	1	1	0	0
Rickettsia	1	1	0	0	4	0	6	4	0	0
Desulfuromonas	1	1	0	0	3	1	3	0	2	2
Saccharospirillum	1	1	0	0	3	0	0	0	1	0
Longibaculum	1	1	0	0	1	1	12	14	0	3
Neptunomonas	1	1	0	0	0	0	14	7	0	0
Methylovulum	1	1	0	0	0	0	0	1	0	2
Oceanihabitans	1	1	0	0	0	0	0	0	0	0
Methylosinus	1	1	0	0	0	0	0	0	0	0
Parachlamydia	1	1	0	0	0	0	0	0	0	0
Micromonospora	1	0	12	11	0	1	4	1	0	2
Candidatus Methylospira	1	0	11	9	0	0	1	0	0	0
Sphingorhabdus	1	0	11	1	0	0	0	0	0	0
Thiomonas	1	0	8	4	0	0	0	0	3	3
Mixta	1	0	5	5	0	0	0	0	1	5
Thioalkalivibrio	1	0	5	4	0	0	2	6	3	2
Prauserella	1	0	5	1	0	0	0	0	0	0
Fibrobacter	1	0	4	3	0	1	3	3	2	0
Thalassotalea	1	0	4	2	9	12	2	5	2	3
Simplicispira	1	0	4	2	0	0	0	0	1	0
Paucibacter	1	0	4	1	10	1	8	1	0	1
Thermomicrobium	1	0	4	0	1	0	2	0	0	0
Salinivibrio	1	0	3	6	0	0	24	29	2	1
Methylibium	1	0	3	5	1	0	1	0	0	0
Halobacteroides	1	0	3	0	1	0	1	0	0	0
Rhodospirillum	1	0	3	0	1	0	0	0	0	1
Chloroflexus	1	0	3	0	0	0	0	0	0	0
Marinobacterium	1	0	2	5	0	1	0	0	1	0
Haloplanus	1	0	2	5	0	0	1	0	0	0
Sutterella	1	0	2	3	0	0	7	4	2	5
Terriglobus	1	0	2	2	0	0	3	4	0	0
Lacimicrobium	1	0	2	2	0	0	1	1	0	0
Chania	1	0	2	1	3	1	0	0	0	0
Streptosporangium	1	0	2	1	0	1	5	0	3	1
Panacibacter	1	0	2	1	0	0	2	0	1	0
Anabaena	1	0	2	1	0	0	1	0	0	0
Blastochloris	1	0	2	0	0	1	1	0	0	1
Gloeocapsa	1	0	2	0	0	0	4	1	0	0
Methanococcus	1	0	2	0	0	0	2	0	0	0
Candidatus Carsonella	1	0	2	0	0	0	1	1	1	0
Egibacter	1	0	2	0	0	0	0	0	1	0
Candidatus Symbiobacter	1	0	2	0	0	0	0	0	0	0
Zymomonas	1	0	1	6	0	0	0	0	0	1
Roseomonas	1	0	1	3	0	4	2	4	0	2
Candidatus Paracaedibacter	1	0	1	1	1	1	0	0	0	0
Protaetiibacter	1	0	1	1	1	0	2	1	1	0
Candidatus Evansia	1	0	1	1	0	1	0	0	1	1
Ensifer	1	0	1	1	0	0	5	7	1	1
Nibricoccus	1	0	1	1	0	0	0	0	0	0
Catenovulum	1	0	1	0	2	6	0	0	0	0
Beijerinckia	1	0	1	0	1	0	1	0	0	0
Novibacillus	1	0	1	0	1	0	0	0	0	0
Tatlockia	1	0	1	0	0	0	2	0	0	0
Candidatus Cloacimonas	1	0	1	0	0	0	1	0	0	0
Mycoavidus	1	0	1	0	0	0	0	1	0	0
Dehalogenimonas	1	0	1	0	0	0	0	0	1	1
Psychroserpens	1	0	1	0	0	0	0	0	0	0
Sulfuritortus	1	0	0	8	0	0	0	0	0	0
Paraglaciecola	1	0	0	2	1	0	2	0	2	1
Granulibacter	1	0	0	2	0	0	1	0	0	0
Neoasaia	1	0	0	1	0	1	0	0	1	0
Salinispora	1	0	0	1	0	0	6	0	0	0
Thiohalobacter	1	0	0	1	0	0	0	0	0	0
Sideroxydans	1	0	0	1	0	0	0	0	0	0
Verrucosispora	1	0	0	0	10	1	3	0	0	0
Rhodothermus	1	0	0	0	7	7	5	5	0	0
Paraphotobacterium	1	0	0	0	4	4	0	0	0	0
Candidatus Hamiltonella	1	0	0	0	1	0	1	1	0	0
Anaerolinea	1	0	0	0	1	0	0	0	0	0
Candidatus Riesia	1	0	0	0	0	1	0	1	0	0
Candidatus Purcelliella	1	0	0	0	0	1	0	0	0	0
Saccharophagus	1	0	0	0	0	0	2	0	0	0
Methanosphaera	1	0	0	0	0	0	2	0	0	0
Magnetococcus	1	0	0	0	0	0	1	0	0	0
Seonamhaeicola	1	0	0	0	0	0	0	2	0	0
Gluconobacter	1	0	0	0	0	0	0	2	0	0
Commensalibacter	1	0	0	0	0	0	0	2	0	0
Streptacidiphilus	1	0	0	0	0	0	0	0	1	0
Sulfurifustis	1	0	0	0	0	0	0	0	1	0
Taylorella	1	0	0	0	0	0	0	0	1	0
Tistrella	1	0	0	0	0	0	0	0	0	2
Roseobacter	1	0	0	0	0	0	0	0	0	1
Zhongshania	1	0	0	0	0	0	0	0	0	0
Zymobacter	1	0	0	0	0	0	0	0	0	0
Oleispira	1	0	0	0	0	0	0	0	0	0
Desulfocurvibacter	1	0	0	0	0	0	0	0	0	0
Syntrophus	1	0	0	0	0	0	0	0	0	0
Sagittula	1	0	0	0	0	0	0	0	0	0
Anaplasma	1	0	0	0	0	0	0	0	0	0
Oceanispirochaeta	1	0	0	0	0	0	0	0	0	0
Vampirococcus	1	0	0	0	0	0	0	0	0	0
Planctomyces	1	0	0	0	0	0	0	0	0	0
Singulisphaera	1	0	0	0	0	0	0	0	0	0
Halopiger	1	0	0	0	0	0	0	0	0	0
Methanoculleus	1	0	0	0	0	0	0	0	0	0
Syntrophus	1	0	0	0	0	0	0	0	0	0
Desulfarculus	0	5	0	0	0	0	0	0	1	0
Xenorhabdus	0	3	20	26	9	27	2	4	3	2
Pseudogulbenkiania	0	3	3	1	0	0	0	0	1	0
Zobellia	0	3	1	3	0	0	0	0	1	0
Iodobacter	0	3	1	1	1	0	0	0	0	0
Limnochorda	0	3	0	0	2	1	4	1	0	1
Sulfitobacter	0	2	6	4	0	0	0	0	0	0
Delftia	0	2	5	10	1	3	1	12	2	3
Roseateles	0	2	5	2	0	0	3	2	2	2
Sediminicola	0	2	3	7	1	0	0	0	0	0
Thermanaerovibrio	0	2	2	2	0	0	0	0	1	0
Methylomonas	0	2	2	1	0	0	1	1	1	0
Halotalea	0	2	1	1	0	0	3	0	0	0
Pelodictyon	0	2	0	3	0	0	0	0	0	0
Glaciecola	0	2	0	2	0	0	0	1	0	0
Undibacterium	0	2	0	0	1	0	0	0	0	0
Paraoceanicella	0	2	0	0	0	0	3	3	0	0
Flavivirga	0	2	0	0	0	0	2	1	0	0
Ephemeroptericola	0	2	0	0	0	0	0	1	0	1
Psychroflexus	0	2	0	0	0	0	0	0	1	0
Frischella	0	1	13	9	3	7	4	5	0	0
Litorilituus	0	1	12	10	1	0	15	19	0	2
Azotobacter	0	1	10	15	1	1	10	14	0	1
Vitreoscilla	0	1	10	4	2	3	4	5	0	0
Celeribacter	0	1	10	1	20	0	0	0	0	0
Chlamydia	0	1	9	10	0	0	0	0	0	0
Psychromonas	0	1	8	4	5	2	0	1	0	0
Nitrosomonas	0	1	6	6	2	5	2	0	0	1
Alicycliphilus	0	1	3	9	0	0	5	0	1	3
Owenweeksia	0	1	3	2	2	5	3	5	0	2
Moritella	0	1	3	2	1	1	24	1	1	0
Halothiobacillus	0	1	3	1	0	0	4	3	0	0
Oryzomicrobium	0	1	3	0	9	11	6	14	0	3
Aquabacterium	0	1	3	0	0	1	0	1	0	0
Morganella	0	1	2	1	8	11	0	0	1	1
Morganella	0	1	2	1	8	11	0	0	1	1
Morganella	0	1	2	1	8	11	0	0	1	1
Bosea	0	1	2	1	0	2	1	2	1	0
Bosea	0	1	2	1	0	2	1	2	1	0
Rhodobacter	0	1	1	5	0	2	1	1	1	1
Candidatus Amoebophilus	0	1	1	3	0	0	1	4	0	2
Rickettsiella	0	1	1	2	1	0	0	0	0	0
Zunongwangia	0	1	1	2	0	0	9	12	0	1
Geodermatophilus	0	1	1	1	11	1	3	0	0	0
Thermococcus	0	1	1	1	1	0	1	0	0	0
Segniliparus	0	1	1	1	0	2	0	0	2	1
Borrelia	0	1	1	1	0	0	0	1	0	1
Blastococcus	0	1	1	1	0	0	0	0	2	1
Nesterenkonia	0	1	1	0	3	0	0	1	0	0
Thermovirga	0	1	1	0	1	1	3	3	0	0
Synechocystis	0	1	1	0	1	1	0	0	0	0
Staphylospora	0	1	1	0	1	0	3	0	0	0
Jeongeupia	0	1	1	0	1	0	0	0	0	0
Martelella	0	1	1	0	0	1	2	1	0	0
Cedecea	0	1	1	0	0	1	0	0	0	0
Zobellella	0	1	1	0	0	0	1	1	0	1
Phenylobacterium	0	1	1	0	0	0	0	0	0	1
Acidihalobacter	0	1	1	0	0	0	0	0	0	0
Kiritimatiella	0	1	1	0	0	0	0	0	0	0
Idiomarina	0	1	0	2	1	2	1	2	1	0
Sedimentisphaera	0	1	0	1	1	0	3	3	0	0
Methylocella	0	1	0	1	1	0	2	0	0	0
Lelliottia	0	1	0	1	1	0	0	0	3	3
Breoghania	0	1	0	1	0	1	0	1	2	0
Bernardetia	0	1	0	1	0	0	3	0	0	0
Oligella	0	1	0	1	0	0	0	2	0	0
Acetobacterium	0	1	0	1	0	0	0	1	0	0
Salinimonas	0	1	0	1	0	0	0	1	0	0
Ignavibacterium	0	1	0	1	0	0	0	0	0	0
Hydrocarboniclastica	0	1	0	0	10	9	0	0	2	0
Streptomonospora	0	1	0	0	2	0	2	0	0	0
Ferrimonas	0	1	0	0	1	0	2	0	0	0
Filomicrobium	0	1	0	0	1	0	1	0	0	0
Phycisphaera	0	1	0	0	1	0	0	0	0	0
Methylobacillus	0	1	0	0	0	1	4	0	0	0
Desulfurella	0	1	0	0	0	0	15	3	0	0
Leminorella	0	1	0	0	0	0	2	3	0	0
Ehrlichia	0	1	0	0	0	0	2	1	0	1
Parvibaculum	0	1	0	0	0	0	2	0	0	0
Haliangium	0	1	0	0	0	0	1	1	5	8
Leptothrix	0	1	0	0	0	0	1	1	0	0
Anaerohalosphaera	0	1	0	0	0	0	1	1	0	0
Leptothrix	0	1	0	0	0	0	1	1	0	0
Hydrogenovibrio	0	1	0	0	0	0	1	0	2	0
Phyllobacterium	0	1	0	0	0	0	1	0	0	0
Oceanicola	0	1	0	0	0	0	1	0	0	0
Sediminispirochaeta	0	1	0	0	0	0	1	0	0	0
Grimontia	0	1	0	0	0	0	0	2	0	0
Methylotenera	0	1	0	0	0	0	0	1	1	0
Yoonia	0	1	0	0	0	0	0	1	0	0
Caldithrix	0	1	0	0	0	0	0	1	0	0
Ruegeria	0	1	0	0	0	0	0	0	2	11
Acidiphilium	0	1	0	0	0	0	0	0	2	1
Marinovum	0	1	0	0	0	0	0	0	0	2
Atlantibacter	0	1	0	0	0	0	0	0	0	1
Terribacillus	0	1	0	0	0	0	0	0	0	0
Conexibacter	0	1	0	0	0	0	0	0	0	0
Chondrocystis	0	1	0	0	0	0	0	0	0	0
Gemmatirosa	0	1	0	0	0	0	0	0	0	0
Thermochromatium	0	1	0	0	0	0	0	0	0	0
Beggiatoa	0	1	0	0	0	0	0	0	0	0
Stigmatella	0	1	0	0	0	0	0	0	0	0
Labilithrix	0	1	0	0	0	0	0	0	0	0
Methylovirgula	0	1	0	0	0	0	0	0	0	0
Rhizorhabdus	0	1	0	0	0	0	0	0	0	0
Roseivivax	0	1	0	0	0	0	0	0	0	0
Haematobacter	0	1	0	0	0	0	0	0	0	0
Mariniblastus	0	1	0	0	0	0	0	0	0	0
Gemmata	0	1	0	0	0	0	0	0	0	0
Halanaeroarchaeum	0	1	0	0	0	0	0	0	0	0
Pontimonas	0	0	19	3	1	0	3	1	1	0
Mariprofundus	0	0	5	2	0	0	2	1	0	0
Thermomonas	0	0	5	0	0	0	4	2	0	0
Saliniradius	0	0	4	5	0	0	2	5	0	0
Pluralibacter	0	0	4	3	3	1	2	2	4	0
Xylella	0	0	4	3	0	0	1	0	0	1
Winogradskyella	0	0	4	1	1	1	0	2	0	2
Halocella	0	0	4	0	0	0	9	5	1	0
Pusillimonas	0	0	3	6	0	0	0	0	0	0
Kosakonia	0	0	3	5	0	1	1	2	6	12
Kangiella	0	0	3	5	0	0	13	15	1	2
Epibacterium	0	0	3	5	0	0	0	0	0	0
Leclercia	0	0	3	4	4	7	1	1	1	1
Limnobaculum	0	0	3	4	2	0	0	0	0	0
Solimonas	0	0	3	4	0	0	2	1	1	0
Rhizobacter	0	0	3	4	0	0	0	1	0	1
Hahella	0	0	3	2	0	1	0	1	2	0
Nautilia	0	0	3	2	0	0	4	2	0	0
Lentzea	0	0	3	1	30	0	0	0	0	0
Candidatus Arthromitus	0	0	3	1	4	0	8	3	4	1
Pigmentiphaga	0	0	3	1	0	0	0	1	0	1
Caminibacter	0	0	3	1	0	0	0	0	0	0
Hoyosella	0	0	3	0	0	0	13	0	0	1
Candidatus Pelagibacter	0	0	3	0	0	0	2	1	0	0
Isosphaera	0	0	3	0	0	0	0	0	0	0
Komagataeibacter	0	0	2	4	0	0	3	0	0	1
Dyella	0	0	2	3	1	1	1	0	0	1
Thiomicrorhabdus	0	0	2	3	0	0	1	0	0	0
Inhella	0	0	2	3	0	0	0	2	0	0
Candidatus Sulcia	0	0	2	2	1	1	0	0	0	0
Ketogulonicigenium	0	0	2	1	0	0	1	0	0	0
Microcystis	0	0	2	0	18	3	0	1	2	0
Rhodopirellula	0	0	2	0	2	0	0	0	1	0
Raoultella	0	0	2	0	1	2	1	1	3	6
Alloactinosynnema	0	0	2	0	0	0	2	0	1	0
Desulfofarcimen	0	0	2	0	0	0	0	1	0	0
Thermodesulfovibrio	0	0	2	0	0	0	0	0	0	1
Chromohalobacter	0	0	2	0	0	0	0	0	0	0
Sphaerotilus	0	0	1	4	0	0	0	0	0	0
Siansivirga	0	0	1	3	0	0	7	9	0	0
Candidatus Koribacter	0	0	1	3	0	0	0	0	0	0
Thiobacillus	0	0	1	2	1	1	2	0	0	0
Candidatus Fukatsuia	0	0	1	2	0	0	9	5	0	0
Oleiphilus	0	0	1	2	0	0	0	0	0	0
Thermoclostridium	0	0	1	1	1	1	4	0	0	0
Caulobacter	0	0	1	1	1	0	2	1	0	0
Hafnia	0	0	1	1	0	1	0	0	0	0
Meiothermus	0	0	1	1	0	0	8	1	0	0
Leadbetterella	0	0	1	1	0	0	4	0	0	0
Sulfurivermis	0	0	1	1	0	0	1	1	1	0
Pulveribacter	0	0	1	1	0	0	1	0	2	0
Egicoccus	0	0	1	1	0	0	1	0	0	0
Methylophaga	0	0	1	1	0	0	0	1	0	1
Halomicronema	0	0	1	1	0	0	0	1	0	0
Woeseia	0	0	1	1	0	0	0	1	0	0
Methylorubrum	0	0	1	1	0	0	0	0	1	3
Oceanimonas	0	0	1	1	0	0	0	0	0	1
Methyloversatilis	0	0	1	1	0	0	0	0	0	1
Advenella	0	0	1	1	0	0	0	0	0	0
Nitratiruptor	0	0	1	1	0	0	0	0	0	0
Thermodesulfobacterium	0	0	1	1	0	0	0	0	0	0
Thioploca	0	0	1	0	6	2	0	0	0	0
Mycolicibacter	0	0	1	0	2	1	20	3	0	0
Pseudopedobacter	0	0	1	0	1	1	5	0	0	0
Microvirga	0	0	1	0	1	0	1	0	1	0
Candidatus Thioglobus	0	0	1	0	1	0	1	0	0	1
Kibdelosporangium	0	0	1	0	1	0	0	2	1	0
Buttiauxella	0	0	1	0	1	0	0	0	0	0
Rhodovulum	0	0	1	0	0	1	4	0	0	1
Thermobifida	0	0	1	0	0	0	16	1	0	1
Ammonifex	0	0	1	0	0	0	2	0	0	0
Fischerella	0	0	1	0	0	0	1	2	1	5
Blastomonas	0	0	1	0	0	0	1	0	1	1
Melaminivora	0	0	1	0	0	0	1	0	0	1
Lacunisphaera	0	0	1	0	0	0	1	0	0	1
Noviherbaspirillum	0	0	1	0	0	0	1	0	0	0
Archangium	0	0	1	0	0	0	1	0	0	0
Aquisphaera	0	0	1	0	0	0	1	0	0	0
Melioribacter	0	0	1	0	0	0	0	0	1	0
Neorhizobium	0	0	1	0	0	0	0	0	1	0
Acetohalobium	0	0	1	0	0	0	0	0	0	0
Renibacterium	0	0	1	0	0	0	0	0	0	0
Crinalium	0	0	1	0	0	0	0	0	0	0
Cyanobacterium	0	0	1	0	0	0	0	0	0	0
Chloroherpeton	0	0	1	0	0	0	0	0	0	0
Candidatus Mikella	0	0	1	0	0	0	0	0	0	0
Thioflavicoccus	0	0	1	0	0	0	0	0	0	0
Nitrosospira	0	0	1	0	0	0	0	0	0	0
Melittangium	0	0	1	0	0	0	0	0	0	0
Pseudolabrys	0	0	1	0	0	0	0	0	0	0
Silicimonas	0	0	1	0	0	0	0	0	0	0
Candidatus Babela	0	0	1	0	0	0	0	0	0	0
Methylacidiphilum	0	0	1	0	0	0	0	0	0	0
Candidatus Protochlamydia	0	0	1	0	0	0	0	0	0	0
Candidatus Solibacter	0	0	1	0	0	0	0	0	0	0
Mariniflexile	0	0	0	6	0	0	0	0	0	0
Gloeothece	0	0	0	3	0	0	0	0	0	0
Kerstersia	0	0	0	2	1	0	0	2	0	0
Kitasatospora	0	0	0	2	0	0	8	0	1	2
Granulosicoccus	0	0	0	2	0	0	2	5	0	0
Methylococcus	0	0	0	2	0	0	1	1	1	1
Actinosynnema	0	0	0	2	0	0	1	0	0	0
Thiocystis	0	0	0	2	0	0	1	0	0	0
Glycocaulis	0	0	0	2	0	0	0	0	0	0
Oblitimonas	0	0	0	1	3	4	2	1	0	0
Sulfuritalea	0	0	0	1	2	0	1	0	0	0
Rubrivivax	0	0	0	1	1	0	2	0	0	0
Hartmannibacter	0	0	0	1	1	0	1	0	1	0
Aureitalea	0	0	0	1	1	0	0	1	0	0
Rahnella	0	0	0	1	1	0	0	0	8	6
Halorhodospira	0	0	0	1	0	2	1	1	1	0
Asticcacaulis	0	0	0	1	0	1	1	1	1	0
Candidatus Phycorickettsia	0	0	0	1	0	1	1	0	1	0
Spiribacter	0	0	0	1	0	1	0	0	0	0
Aureimonas	0	0	0	1	0	1	0	0	0	0
Thermobacillus	0	0	0	1	0	0	6	0	0	0
Oceanicoccus	0	0	0	1	0	0	4	3	0	0
Leptospira	0	0	0	1	0	0	3	3	0	1
Croceibacter	0	0	0	1	0	0	3	1	0	1
Pannonibacter	0	0	0	1	0	0	3	1	0	0
Thiodictyon	0	0	0	1	0	0	2	2	0	2
Urechidicola	0	0	0	1	0	0	2	0	1	0
Luteimonas	0	0	0	1	0	0	2	0	1	0
Marichromatium	0	0	0	1	0	0	1	0	0	0
Mycetohabitans	0	0	0	1	0	0	1	0	0	0
Aquicella	0	0	0	1	0	0	0	1	0	1
Steroidobacter	0	0	0	1	0	0	0	0	1	1
Microcoleus	0	0	0	1	0	0	0	0	0	0
Fimbriimonas	0	0	0	1	0	0	0	0	0	0
Sandaracinus	0	0	0	1	0	0	0	0	0	0
Chelativorans	0	0	0	1	0	0	0	0	0	0
Nitrobacter	0	0	0	1	0	0	0	0	0	0
Methyloceanibacter	0	0	0	1	0	0	0	0	0	0
Gluconacetobacter	0	0	0	1	0	0	0	0	0	0
Asaia	0	0	0	1	0	0	0	0	0	0
Hyphomonas	0	0	0	1	0	0	0	0	0	0
Rubinisphaera	0	0	0	1	0	0	0	0	0	0
Kosmotoga	0	0	0	1	0	0	0	0	0	0
Acetomicrobium	0	0	0	1	0	0	0	0	0	0
Thermovibrio	0	0	0	1	0	0	0	0	0	0
Natronococcus	0	0	0	1	0	0	0	0	0	0
Nodularia	0	0	0	0	3	1	0	0	0	0
Nodularia	0	0	0	0	3	1	0	0	0	0
Halapricum	0	0	0	0	3	0	6	1	0	1
Methylomicrobium	0	0	0	0	2	8	3	1	0	0
Luteitalea	0	0	0	0	2	3	0	0	2	3
Mitsuaria	0	0	0	0	2	1	0	1	0	1
Candidatus Nucleicultrix	0	0	0	0	2	1	0	0	0	0
Carboxydothermus	0	0	0	0	2	0	0	0	0	0
Cnuibacter	0	0	0	0	2	0	0	0	0	0
Brevefilum	0	0	0	0	1	1	0	0	0	2
Stanieria	0	0	0	0	1	1	0	0	0	1
Lutibacter	0	0	0	0	1	1	0	0	0	0
Emcibacter	0	0	0	0	1	0	1	1	0	0
Pyrococcus	0	0	0	0	1	0	1	0	0	0
Lawsonia	0	0	0	0	1	0	0	2	0	0
Lawsonia	0	0	0	0	1	0	0	2	0	0
Lawsonia	0	0	0	0	1	0	0	2	0	0
Cyclobacterium	0	0	0	0	1	0	0	1	0	0
Thalassococcus	0	0	0	0	1	0	0	0	1	0
Herminiimonas	0	0	0	0	1	0	0	0	0	1
Gemmatimonas	0	0	0	0	1	0	0	0	0	0
Kluyvera	0	0	0	0	1	0	0	0	0	0
Candidatus Ishikawaella	0	0	0	0	1	0	0	0	0	0
Maritalea	0	0	0	0	1	0	0	0	0	0
Maribius	0	0	0	0	1	0	0	0	0	0
Skermanella	0	0	0	0	0	13	0	0	0	0
Thermosipho	0	0	0	0	0	2	0	1	0	0
Thermosipho	0	0	0	0	0	2	0	1	0	0
Entomoplasma	0	0	0	0	0	2	0	0	0	0
Prochlorococcus	0	0	0	0	0	1	2	5	0	2
Corallococcus	0	0	0	0	0	1	2	0	0	0
Dechloromonas	0	0	0	0	0	1	1	0	0	1
Thermobispora	0	0	0	0	0	1	1	0	0	0
Niveispirillum	0	0	0	0	0	1	0	0	1	3
Thermobaculum	0	0	0	0	0	1	0	0	1	0
Chroococcidiopsis	0	0	0	0	0	1	0	0	0	1
Candidatus Gullanella	0	0	0	0	0	1	0	0	0	0
Cobetia	0	0	0	0	0	1	0	0	0	0
Verminephrobacter	0	0	0	0	0	1	0	0	0	0
Methylovorus	0	0	0	0	0	1	0	0	0	0
Stella	0	0	0	0	0	1	0	0	0	0
Jannaschia	0	0	0	0	0	1	0	0	0	0
Thioclava	0	0	0	0	0	1	0	0	0	0
Salinigranum	0	0	0	0	0	1	0	0	0	0
Chelatococcus	0	0	0	0	0	0	13	1	1	0
Desulfohalobium	0	0	0	0	0	0	4	1	0	0
Georhizobium	0	0	0	0	0	0	4	0	0	0
Candidatus Desulforudis	0	0	0	0	0	0	3	0	0	0
Roseimaritima	0	0	0	0	0	0	2	4	0	1
Hathewaya	0	0	0	0	0	0	2	2	0	0
Salinicoccus	0	0	0	0	0	0	2	1	0	0
Dehalobacterium	0	0	0	0	0	0	2	1	0	0
Labrys	0	0	0	0	0	0	2	1	0	0
Pararhodospirillum	0	0	0	0	0	0	2	1	0	0
Labrys	0	0	0	0	0	0	2	1	0	0
Thermaerobacter	0	0	0	0	0	0	2	0	0	0
Paenarthrobacter	0	0	0	0	0	0	2	0	0	0
Tepidanaerobacter	0	0	0	0	0	0	1	5	0	1
Salegentibacter	0	0	0	0	0	0	1	4	0	0
Candidatus Phytoplasma	0	0	0	0	0	0	1	1	1	0
Candidatus Accumulibacter	0	0	0	0	0	0	1	1	0	1
Pelolinea	0	0	0	0	0	0	1	1	0	0
Niabella	0	0	0	0	0	0	1	1	0	0
Chloracidobacterium	0	0	0	0	0	0	1	1	0	0
Magnetospira	0	0	0	0	0	0	1	0	2	0
Nitrospirillum	0	0	0	0	0	0	1	0	1	0
Halothermothrix	0	0	0	0	0	0	1	0	0	0
Dactylococcopsis	0	0	0	0	0	0	1	0	0	0
Olivibacter	0	0	0	0	0	0	1	0	0	0
Salinibacter	0	0	0	0	0	0	1	0	0	0
Shimwellia	0	0	0	0	0	0	1	0	0	0
Wenzhouxiangella	0	0	0	0	0	0	1	0	0	0
Ahniella	0	0	0	0	0	0	1	0	0	0
Oligotropha	0	0	0	0	0	0	1	0	0	0
Yangia	0	0	0	0	0	0	1	0	0	0
Thermogutta	0	0	0	0	0	0	1	0	0	0
Mesotoga	0	0	0	0	0	0	1	0	0	0
Archaeoglobus	0	0	0	0	0	0	1	0	0	0
Halobacteriovorax	0	0	0	0	0	0	0	2	2	0
Agarilytica	0	0	0	0	0	0	0	1	1	0
Aeribacillus	0	0	0	0	0	0	0	1	0	0
Sporolactobacillus	0	0	0	0	0	0	0	1	0	0
Candidatus Hepatoplasma	0	0	0	0	0	0	0	1	0	0
Oscillatoria	0	0	0	0	0	0	0	1	0	0
Wigglesworthia	0	0	0	0	0	0	0	1	0	0
Guyparkeria	0	0	0	0	0	0	0	1	0	0
Candidatus Ruthia	0	0	0	0	0	0	0	1	0	0
Ancylobacter	0	0	0	0	0	0	0	1	0	0
Bacteriovorax	0	0	0	0	0	0	0	1	0	0
Elusimicrobium	0	0	0	0	0	0	0	1	0	0
Desulfurococcus	0	0	0	0	0	0	0	0	3	1
Pontibacillus	0	0	0	0	0	0	0	0	2	1
Salinicola	0	0	0	0	0	0	0	0	1	1
Ktedonosporobacter	0	0	0	0	0	0	0	0	1	0
Candidatus Atelocyanobacterium	0	0	0	0	0	0	0	0	1	0
Phytobacter	0	0	0	0	0	0	0	0	1	0
Minicystis	0	0	0	0	0	0	0	0	1	0
Desulfobacca	0	0	0	0	0	0	0	0	1	0
Xanthobacter	0	0	0	0	0	0	0	0	1	0
Sphingosinicella	0	0	0	0	0	0	0	0	1	0
Pelagibaca	0	0	0	0	0	0	0	0	1	0
Desulfurobacterium	0	0	0	0	0	0	0	0	1	0
Methanocorpusculum	0	0	0	0	0	0	0	0	1	0
Thermosynechococcus	0	0	0	0	0	0	0	0	0	1
Crocosphaera	0	0	0	0	0	0	0	0	0	1
Oceanithermus	0	0	0	0	0	0	0	0	0	1
Nibribacter	0	0	0	0	0	0	0	0	0	1
Permianibacter	0	0	0	0	0	0	0	0	0	1
Sulfuricella	0	0	0	0	0	0	0	0	0	1
Sulfuriferula	0	0	0	0	0	0	0	0	0	1
Nitratifractor	0	0	0	0	0	0	0	0	0	1
Desulfatibacillum	0	0	0	0	0	0	0	0	0	1
Parasaccharibacter	0	0	0	0	0	0	0	0	0	1
Hydrogenophilus	0	0	0	0	0	0	0	0	0	1
Methanocella	0	0	0	0	0	0	0	0	0	1
Lactovum	0	0	0	0	0	0	0	0	0	0
Okadaella	0	0	0	0	0	0	0	0	0	0
Floricoccus	0	0	0	0	0	0	0	0	0	0
Catellicoccus	0	0	0	0	0	0	0	0	0	0
Pilibacter	0	0	0	0	0	0	0	0	0	0
Bavariicoccus	0	0	0	0	0	0	0	0	0	0
Sharpea	0	0	0	0	0	0	0	0	0	0
Alloiococcus	0	0	0	0	0	0	0	0	0	0
Desemzia	0	0	0	0	0	0	0	0	0	0
Trichococcus	0	0	0	0	0	0	0	0	0	0
Alkalibacterium	0	0	0	0	0	0	0	0	0	0
Granulicatella	0	0	0	0	0	0	0	0	0	0
Atopobacter	0	0	0	0	0	0	0	0	0	0
Isobaculum	0	0	0	0	0	0	0	0	0	0
Agitococcus	0	0	0	0	0	0	0	0	0	0
Allofustis	0	0	0	0	0	0	0	0	0	0
Atopococcus	0	0	0	0	0	0	0	0	0	0
Atopostipes	0	0	0	0	0	0	0	0	0	0
Lacticigenium	0	0	0	0	0	0	0	0	0	0
Pisciglobus	0	0	0	0	0	0	0	0	0	0
Globicatella	0	0	0	0	0	0	0	0	0	0
Abiotrophia	0	0	0	0	0	0	0	0	0	0
Facklamia	0	0	0	0	0	0	0	0	0	0
Ignavigranum	0	0	0	0	0	0	0	0	0	0
Eremococcus	0	0	0	0	0	0	0	0	0	0
Dolosicoccus	0	0	0	0	0	0	0	0	0	0
Vaginisenegalia	0	0	0	0	0	0	0	0	0	0
Fructobacillus	0	0	0	0	0	0	0	0	0	0
Convivina	0	0	0	0	0	0	0	0	0	0
Carnococcus	0	0	0	0	0	0	0	0	0	0
Aerosphaera	0	0	0	0	0	0	0	0	0	0
Chungangia	0	0	0	0	0	0	0	0	0	0
Thermicanus	0	0	0	0	0	0	0	0	0	0
Jeotgalicoccus	0	0	0	0	0	0	0	0	0	0
Nosocomiicoccus	0	0	0	0	0	0	0	0	0	0
Aliicoccus	0	0	0	0	0	0	0	0	0	0
Corticicoccus	0	0	0	0	0	0	0	0	0	0
Abyssicoccus	0	0	0	0	0	0	0	0	0	0
Marinococcus	0	0	0	0	0	0	0	0	0	0
Saccharococcus	0	0	0	0	0	0	0	0	0	0
Pseudobacillus	0	0	0	0	0	0	0	0	0	0
Filobacillus	0	0	0	0	0	0	0	0	0	0
Cerasibacillus	0	0	0	0	0	0	0	0	0	0
Amylobacillus	0	0	0	0	0	0	0	0	0	0
Tenuibacillus	0	0	0	0	0	0	0	0	0	0
Halolactibacillus	0	0	0	0	0	0	0	0	0	0
Salinibacillus	0	0	0	0	0	0	0	0	0	0
Alkalibacillus	0	0	0	0	0	0	0	0	0	0
Thalassobacillus	0	0	0	0	0	0	0	0	0	0
Paucisalibacillus	0	0	0	0	0	0	0	0	0	0
Calditerricola	0	0	0	0	0	0	0	0	0	0
Caldalkalibacillus	0	0	0	0	0	0	0	0	0	0
Halalkalibacillus	0	0	0	0	0	0	0	0	0	0
Salirhabdus	0	0	0	0	0	0	0	0	0	0
Piscibacillus	0	0	0	0	0	0	0	0	0	0
Salsuginibacillus	0	0	0	0	0	0	0	0	0	0
Natronobacillus	0	0	0	0	0	0	0	0	0	0
Sediminibacillus	0	0	0	0	0	0	0	0	0	0
Ornithinibacillus	0	0	0	0	0	0	0	0	0	0
Aquisalibacillus	0	0	0	0	0	0	0	0	0	0
Vulcanibacillus	0	0	0	0	0	0	0	0	0	0
Anaerobacillus	0	0	0	0	0	0	0	0	0	0
Microaerobacter	0	0	0	0	0	0	0	0	0	0
Natribacillus	0	0	0	0	0	0	0	0	0	0
Falsibacillus	0	0	0	0	0	0	0	0	0	0
Caldibacillus	0	0	0	0	0	0	0	0	0	0
Allobacillus	0	0	0	0	0	0	0	0	0	0
Streptohalobacillus	0	0	0	0	0	0	0	0	0	0
Alteribacillus	0	0	0	0	0	0	0	0	0	0
Domibacillus	0	0	0	0	0	0	0	0	0	0
Salisediminibacterium	0	0	0	0	0	0	0	0	0	0
Saliterribacillus	0	0	0	0	0	0	0	0	0	0
Tepidibacillus	0	0	0	0	0	0	0	0	0	0
Pseudogracilibacillus	0	0	0	0	0	0	0	0	0	0
Thermolongibacillus	0	0	0	0	0	0	0	0	0	0
Hydrogenibacillus	0	0	0	0	0	0	0	0	0	0
Aquibacillus	0	0	0	0	0	0	0	0	0	0
Sinibacillus	0	0	0	0	0	0	0	0	0	0
Texcoconibacillus	0	0	0	0	0	0	0	0	0	0
Pelagirhabdus	0	0	0	0	0	0	0	0	0	0
Compostibacillus	0	0	0	0	0	0	0	0	0	0
Melghiribacillus	0	0	0	0	0	0	0	0	0	0
Terrilactibacillus	0	0	0	0	0	0	0	0	0	0
Fermentibacillus	0	0	0	0	0	0	0	0	0	0
Edaphobacillus	0	0	0	0	0	0	0	0	0	0
Salibacterium	0	0	0	0	0	0	0	0	0	0
Salipaludibacillus	0	0	0	0	0	0	0	0	0	0
Polygonibacillus	0	0	0	0	0	0	0	0	0	0
Massilibacterium	0	0	0	0	0	0	0	0	0	0
Numidum	0	0	0	0	0	0	0	0	0	0
Aureibacillus	0	0	0	0	0	0	0	0	0	0
Rubeoparvulum	0	0	0	0	0	0	0	0	0	0
Alkalicoccus	0	0	0	0	0	0	0	0	0	0
Swionibacillus	0	0	0	0	0	0	0	0	0	0
Paralkalibacillus	0	0	0	0	0	0	0	0	0	0
Desertibacillus	0	0	0	0	0	0	0	0	0	0
Quasibacillus	0	0	0	0	0	0	0	0	0	0
Thalassorhabdus	0	0	0	0	0	0	0	0	0	0
Pueribacillus	0	0	0	0	0	0	0	0	0	0
Aliibacillus	0	0	0	0	0	0	0	0	0	0
Aidingibacillus	0	0	0	0	0	0	0	0	0	0
Lottiidibacillus	0	0	0	0	0	0	0	0	0	0
Calculibacillus	0	0	0	0	0	0	0	0	0	0
Salicibibacter	0	0	0	0	0	0	0	0	0	0
Oxalophagus	0	0	0	0	0	0	0	0	0	0
Ammoniphilus	0	0	0	0	0	0	0	0	0	0
Fontibacillus	0	0	0	0	0	0	0	0	0	0
Ammoniibacillus	0	0	0	0	0	0	0	0	0	0
Gorillibacterium	0	0	0	0	0	0	0	0	0	0
Marinicrinis	0	0	0	0	0	0	0	0	0	0
Xylanibacillus	0	0	0	0	0	0	0	0	0	0
Chengkuizengella	0	0	0	0	0	0	0	0	0	0
Paludirhabdus	0	0	0	0	0	0	0	0	0	0
Longirhabdus	0	0	0	0	0	0	0	0	0	0
Caryophanon	0	0	0	0	0	0	0	0	0	0
Filibacter	0	0	0	0	0	0	0	0	0	0
Planomicrobium	0	0	0	0	0	0	0	0	0	0
Crocinobacterium	0	0	0	0	0	0	0	0	0	0
Viridibacillus	0	0	0	0	0	0	0	0	0	0
Chryseomicrobium	0	0	0	0	0	0	0	0	0	0
Bhargavaea	0	0	0	0	0	0	0	0	0	0
Savagea	0	0	0	0	0	0	0	0	0	0
Tetzosporium	0	0	0	0	0	0	0	0	0	0
Indiicoccus	0	0	0	0	0	0	0	0	0	0
Metalysinibacillus	0	0	0	0	0	0	0	0	0	0
Metasolibacillus	0	0	0	0	0	0	0	0	0	0
Kyrpidia	0	0	0	0	0	0	0	0	0	0
Effusibacillus	0	0	0	0	0	0	0	0	0	0
Thermoactinomyces	0	0	0	0	0	0	0	0	0	0
Thermoflavimicrobium	0	0	0	0	0	0	0	0	0	0
Seinonella	0	0	0	0	0	0	0	0	0	0
Planifilum	0	0	0	0	0	0	0	0	0	0
Shimazuella	0	0	0	0	0	0	0	0	0	0
Mechercharimyces	0	0	0	0	0	0	0	0	0	0
Desmospora	0	0	0	0	0	0	0	0	0	0
Marininema	0	0	0	0	0	0	0	0	0	0
Melghirimyces	0	0	0	0	0	0	0	0	0	0
Kroppenstedtia	0	0	0	0	0	0	0	0	0	0
Hazenella	0	0	0	0	0	0	0	0	0	0
Polycladomyces	0	0	0	0	0	0	0	0	0	0
Lihuaxuella	0	0	0	0	0	0	0	0	0	0
Geothermomicrobium	0	0	0	0	0	0	0	0	0	0
Salinithrix	0	0	0	0	0	0	0	0	0	0
Marinithermofilum	0	0	0	0	0	0	0	0	0	0
Baia	0	0	0	0	0	0	0	0	0	0
Risungbinella	0	0	0	0	0	0	0	0	0	0
Paludifilum	0	0	0	0	0	0	0	0	0	0
Croceifilum	0	0	0	0	0	0	0	0	0	0
Tuberibacillus	0	0	0	0	0	0	0	0	0	0
Sinobaca	0	0	0	0	0	0	0	0	0	0
Scopulibacillus	0	0	0	0	0	0	0	0	0	0
Pullulanibacillus	0	0	0	0	0	0	0	0	0	0
Caenibacillus	0	0	0	0	0	0	0	0	0	0
Camelliibacillus	0	0	0	0	0	0	0	0	0	0
Trigonala	0	0	0	0	0	0	0	0	0	0
Alkalilactibacillus	0	0	0	0	0	0	0	0	0	0
Geomicrobium	0	0	0	0	0	0	0	0	0	0
Desulfuribacillus	0	0	0	0	0	0	0	0	0	0
Acidibacillus	0	0	0	0	0	0	0	0	0	0
Candidatus Carbobacillus	0	0	0	0	0	0	0	0	0	0
Pasteuria	0	0	0	0	0	0	0	0	0	0
Anaeroglobus	0	0	0	0	0	0	0	0	0	0
Allisonella	0	0	0	0	0	0	0	0	0	0
Negativicoccus	0	0	0	0	0	0	0	0	0	0
Massilibacillus	0	0	0	0	0	0	0	0	0	0
Colibacter	0	0	0	0	0	0	0	0	0	0
Caecibacter	0	0	0	0	0	0	0	0	0	0
Lucifera	0	0	0	0	0	0	0	0	0	0
Pectinatus	0	0	0	0	0	0	0	0	0	0
Mitsuokella	0	0	0	0	0	0	0	0	0	0
Schwartzia	0	0	0	0	0	0	0	0	0	0
Centipeda	0	0	0	0	0	0	0	0	0	0
Anaerovibrio	0	0	0	0	0	0	0	0	0	0
Propionispira	0	0	0	0	0	0	0	0	0	0
Acetonema	0	0	0	0	0	0	0	0	0	0
Anaeromusa	0	0	0	0	0	0	0	0	0	0
Propionispora	0	0	0	0	0	0	0	0	0	0
Dendrosporobacter	0	0	0	0	0	0	0	0	0	0
Anaerosinus	0	0	0	0	0	0	0	0	0	0
Anaeroarcus	0	0	0	0	0	0	0	0	0	0
Anaerospora	0	0	0	0	0	0	0	0	0	0
Thermosinus	0	0	0	0	0	0	0	0	0	0
Desulfosporomusa	0	0	0	0	0	0	0	0	0	0
Psychrosinus	0	0	0	0	0	0	0	0	0	0
Sporolituus	0	0	0	0	0	0	0	0	0	0
Anaerosporomusa	0	0	0	0	0	0	0	0	0	0
Succiniclasticum	0	0	0	0	0	0	0	0	0	0
Succinispira	0	0	0	0	0	0	0	0	0	0
Quinella	0	0	0	0	0	0	0	0	0	0
Anaerovorax	0	0	0	0	0	0	0	0	0	0
Casaltella	0	0	0	0	0	0	0	0	0	0
Emergencia	0	0	0	0	0	0	0	0	0	0
Ihubacter	0	0	0	0	0	0	0	0	0	0
Mobilibacterium	0	0	0	0	0	0	0	0	0	0
Congobacterium	0	0	0	0	0	0	0	0	0	0
Alterileibacterium	0	0	0	0	0	0	0	0	0	0
Bacilliculturomica	0	0	0	0	0	0	0	0	0	0
Sulfobacillus	0	0	0	0	0	0	0	0	0	0
Acidaminobacter	0	0	0	0	0	0	0	0	0	0
Fusibacter	0	0	0	0	0	0	0	0	0	0
Guggenheimella	0	0	0	0	0	0	0	0	0	0
Epulopiscium	0	0	0	0	0	0	0	0	0	0
Lachnospira	0	0	0	0	0	0	0	0	0	0
Acetitomaculum	0	0	0	0	0	0	0	0	0	0
Coprococcus	0	0	0	0	0	0	0	0	0	0
Johnsonella	0	0	0	0	0	0	0	0	0	0
Catonella	0	0	0	0	0	0	0	0	0	0
Syntrophococcus	0	0	0	0	0	0	0	0	0	0
Sporobacterium	0	0	0	0	0	0	0	0	0	0
Parasporobacterium	0	0	0	0	0	0	0	0	0	0
Lachnobacterium	0	0	0	0	0	0	0	0	0	0
Shuttleworthia	0	0	0	0	0	0	0	0	0	0
Dorea	0	0	0	0	0	0	0	0	0	0
Hespellia	0	0	0	0	0	0	0	0	0	0
Marvinbryantia	0	0	0	0	0	0	0	0	0	0
Oribacterium	0	0	0	0	0	0	0	0	0	0
Moryella	0	0	0	0	0	0	0	0	0	0
Robinsoniella	0	0	0	0	0	0	0	0	0	0
Anaerosporobacter	0	0	0	0	0	0	0	0	0	0
Stomatobaculum	0	0	0	0	0	0	0	0	0	0
Fusicatenibacter	0	0	0	0	0	0	0	0	0	0
Acetatifactor	0	0	0	0	0	0	0	0	0	0
Eisenbergiella	0	0	0	0	0	0	0	0	0	0
Tyzzerella	0	0	0	0	0	0	0	0	0	0
Mobilitalea	0	0	0	0	0	0	0	0	0	0
Lachnotalea	0	0	0	0	0	0	0	0	0	0
Agathobacter	0	0	0	0	0	0	0	0	0	0
Sellimonas	0	0	0	0	0	0	0	0	0	0
Murimonas	0	0	0	0	0	0	0	0	0	0
Mobilisporobacter	0	0	0	0	0	0	0	0	0	0
Abyssivirga	0	0	0	0	0	0	0	0	0	0
Anaerotaenia	0	0	0	0	0	0	0	0	0	0
Anaerocolumna	0	0	0	0	0	0	0	0	0	0
Anaerobium	0	0	0	0	0	0	0	0	0	0
Cuneatibacter	0	0	0	0	0	0	0	0	0	0
Extibacter	0	0	0	0	0	0	0	0	0	0
Frisingicoccus	0	0	0	0	0	0	0	0	0	0
Muricomes	0	0	0	0	0	0	0	0	0	0
Bariatricus	0	0	0	0	0	0	0	0	0	0
Niameybacter	0	0	0	0	0	0	0	0	0	0
Faecalimonas	0	0	0	0	0	0	0	0	0	0
Faecalicatena	0	0	0	0	0	0	0	0	0	0
Merdimonas	0	0	0	0	0	0	0	0	0	0
Caecibacterium	0	0	0	0	0	0	0	0	0	0
Glucerabacter	0	0	0	0	0	0	0	0	0	0
Kineothrix	0	0	0	0	0	0	0	0	0	0
Candidatus Galacturonibacter	0	0	0	0	0	0	0	0	0	0
Mediterraneibacter	0	0	0	0	0	0	0	0	0	0
Catenibacillus	0	0	0	0	0	0	0	0	0	0
Fusimonas	0	0	0	0	0	0	0	0	0	0
Candidatus Weimeria	0	0	0	0	0	0	0	0	0	0
Schaedlerella	0	0	0	0	0	0	0	0	0	0
Anaerosacchariphilus	0	0	0	0	0	0	0	0	0	0
Peptostreptococcus	0	0	0	0	0	0	0	0	0	0
Proteocatella	0	0	0	0	0	0	0	0	0	0
Tepidibacter	0	0	0	0	0	0	0	0	0	0
Sporacetigenium	0	0	0	0	0	0	0	0	0	0
Romboutsia	0	0	0	0	0	0	0	0	0	0
Terrisporobacter	0	0	0	0	0	0	0	0	0	0
Intestinibacter	0	0	0	0	0	0	0	0	0	0
Asaccharospora	0	0	0	0	0	0	0	0	0	0
Paraclostridium	0	0	0	0	0	0	0	0	0	0
Peptoanaerobacter	0	0	0	0	0	0	0	0	0	0
Criibacterium	0	0	0	0	0	0	0	0	0	0
Acetivibrio	0	0	0	0	0	0	0	0	0	0
Sporobacter	0	0	0	0	0	0	0	0	0	0
Anaerofilum	0	0	0	0	0	0	0	0	0	0
Papillibacter	0	0	0	0	0	0	0	0	0	0
Oscillospira	0	0	0	0	0	0	0	0	0	0
Gemmiger	0	0	0	0	0	0	0	0	0	0
Anaerotruncus	0	0	0	0	0	0	0	0	0	0
Acetanaerobacterium	0	0	0	0	0	0	0	0	0	0
Subdoligranulum	0	0	0	0	0	0	0	0	0	0
Hydrogenoanaerobacterium	0	0	0	0	0	0	0	0	0	0
Pseudoflavonifractor	0	0	0	0	0	0	0	0	0	0
Candidatus Soleaferrea	0	0	0	0	0	0	0	0	0	0
Herbivorax	0	0	0	0	0	0	0	0	0	0
Harryflintia	0	0	0	0	0	0	0	0	0	0
Drancourtella	0	0	0	0	0	0	0	0	0	0
Acutalibacter	0	0	0	0	0	0	0	0	0	0
Anaeromassilibacillus	0	0	0	0	0	0	0	0	0	0
Neglecta	0	0	0	0	0	0	0	0	0	0
Phocea	0	0	0	0	0	0	0	0	0	0
Bittarella	0	0	0	0	0	0	0	0	0	0
Pygmaiobacter	0	0	0	0	0	0	0	0	0	0
Angelakisella	0	0	0	0	0	0	0	0	0	0
Gorbachella	0	0	0	0	0	0	0	0	0	0
Fournierella	0	0	0	0	0	0	0	0	0	0
Negativibacillus	0	0	0	0	0	0	0	0	0	0
Massilimaliae	0	0	0	0	0	0	0	0	0	0
Provencibacterium	0	0	0	0	0	0	0	0	0	0
Marasmitruncus	0	0	0	0	0	0	0	0	0	0
Paludicola	0	0	0	0	0	0	0	0	0	0
Agathobaculum	0	0	0	0	0	0	0	0	0	0
Neobitarella	0	0	0	0	0	0	0	0	0	0
Candidatus Cibiobacter	0	0	0	0	0	0	0	0	0	0
Anaerolactibacter	0	0	0	0	0	0	0	0	0	0
Caprobacter	0	0	0	0	0	0	0	0	0	0
Pseudoruminoccoccus	0	0	0	0	0	0	0	0	0	0
Sarcina	0	0	0	0	0	0	0	0	0	0
Oxobacter	0	0	0	0	0	0	0	0	0	0
Tindallia	0	0	0	0	0	0	0	0	0	0
Natronincola	0	0	0	0	0	0	0	0	0	0
Thermohalobacter	0	0	0	0	0	0	0	0	0	0
Thermobrachium	0	0	0	0	0	0	0	0	0	0
Caminicella	0	0	0	0	0	0	0	0	0	0
Caloranaerobacter	0	0	0	0	0	0	0	0	0	0
Linmingia	0	0	0	0	0	0	0	0	0	0
Anoxynatronum	0	0	0	0	0	0	0	0	0	0
Caldanaerocella	0	0	0	0	0	0	0	0	0	0
Lactonifactor	0	0	0	0	0	0	0	0	0	0
Clostridiisalibacter	0	0	0	0	0	0	0	0	0	0
Butyricicoccus	0	0	0	0	0	0	0	0	0	0
Thermotalea	0	0	0	0	0	0	0	0	0	0
Lutispora	0	0	0	0	0	0	0	0	0	0
Proteiniclasticum	0	0	0	0	0	0	0	0	0	0
Sporosalibacterium	0	0	0	0	0	0	0	0	0	0
Fervidicella	0	0	0	0	0	0	0	0	0	0
Youngiibacter	0	0	0	0	0	0	0	0	0	0
Brassicibacter	0	0	0	0	0	0	0	0	0	0
Fonticella	0	0	0	0	0	0	0	0	0	0
Oceanirhabdus	0	0	0	0	0	0	0	0	0	0
Salimesophilobacter	0	0	0	0	0	0	0	0	0	0
Caldisalinibacter	0	0	0	0	0	0	0	0	0	0
Haloimpatiens	0	0	0	0	0	0	0	0	0	0
Anaerosolibacter	0	0	0	0	0	0	0	0	0	0
Wukongibacter	0	0	0	0	0	0	0	0	0	0
Maledivibacter	0	0	0	0	0	0	0	0	0	0
Paramaledivibacter	0	0	0	0	0	0	0	0	0	0
Serpentinicella	0	0	0	0	0	0	0	0	0	0
Falcatimonas	0	0	0	0	0	0	0	0	0	0
Beduini	0	0	0	0	0	0	0	0	0	0
Desnuesiella	0	0	0	0	0	0	0	0	0	0
Senegalia	0	0	0	0	0	0	0	0	0	0
Anaeromicrobium	0	0	0	0	0	0	0	0	0	0
Massilioclostridium	0	0	0	0	0	0	0	0	0	0
Inediibacterium	0	0	0	0	0	0	0	0	0	0
Marinisporobacter	0	0	0	0	0	0	0	0	0	0
Abyssisolibacter	0	0	0	0	0	0	0	0	0	0
Saccharofermentans	0	0	0	0	0	0	0	0	0	0
Cellulosibacter	0	0	0	0	0	0	0	0	0	0
Anaerobacterium	0	0	0	0	0	0	0	0	0	0
Pseudobacteroides	0	0	0	0	0	0	0	0	0	0
Ercella	0	0	0	0	0	0	0	0	0	0
Petroclostridium	0	0	0	0	0	0	0	0	0	0
Marseillibacter	0	0	0	0	0	0	0	0	0	0
Pseudoramibacter	0	0	0	0	0	0	0	0	0	0
Garciella	0	0	0	0	0	0	0	0	0	0
Anaerofustis	0	0	0	0	0	0	0	0	0	0
Alkalibacter	0	0	0	0	0	0	0	0	0	0
Alkalibaculum	0	0	0	0	0	0	0	0	0	0
Aminicella	0	0	0	0	0	0	0	0	0	0
Irregularibacter	0	0	0	0	0	0	0	0	0	0
Intestinibacillus	0	0	0	0	0	0	0	0	0	0
Rhabdanaerobium	0	0	0	0	0	0	0	0	0	0
Metabacterium	0	0	0	0	0	0	0	0	0	0
Howardella	0	0	0	0	0	0	0	0	0	0
Proteiniborus	0	0	0	0	0	0	0	0	0	0
Anaerovirgula	0	0	0	0	0	0	0	0	0	0
Natranaerovirga	0	0	0	0	0	0	0	0	0	0
Fenollaria	0	0	0	0	0	0	0	0	0	0
Levyella	0	0	0	0	0	0	0	0	0	0
Neofamilia	0	0	0	0	0	0	0	0	0	0
Colidextribacter	0	0	0	0	0	0	0	0	0	0
Monoglobus	0	0	0	0	0	0	0	0	0	0
Lawsonibacter	0	0	0	0	0	0	0	0	0	0
Evtepia	0	0	0	0	0	0	0	0	0	0
Peptococcus	0	0	0	0	0	0	0	0	0	0
Syntrophobotulus	0	0	0	0	0	0	0	0	0	0
Sporotomaculum	0	0	0	0	0	0	0	0	0	0
Desulfonispora	0	0	0	0	0	0	0	0	0	0
Pelotomaculum	0	0	0	0	0	0	0	0	0	0
Cryptanaerobacter	0	0	0	0	0	0	0	0	0	0
Desulfitibacter	0	0	0	0	0	0	0	0	0	0
Desulfurispora	0	0	0	0	0	0	0	0	0	0
Desulfitispora	0	0	0	0	0	0	0	0	0	0
Candidatus Desulfopertinax	0	0	0	0	0	0	0	0	0	0
Candidatus Dichloromethanomonas	0	0	0	0	0	0	0	0	0	0
Desulfocucumis	0	0	0	0	0	0	0	0	0	0
Desulfallas	0	0	0	0	0	0	0	0	0	0
Desulfofundulus	0	0	0	0	0	0	0	0	0	0
Desulfohalotomaculum	0	0	0	0	0	0	0	0	0	0
Thermoanaerosceptrum	0	0	0	0	0	0	0	0	0	0
Vallitalea	0	0	0	0	0	0	0	0	0	0
Beduinibacterium	0	0	0	0	0	0	0	0	0	0
Thermosyntropha	0	0	0	0	0	0	0	0	0	0
Pelospora	0	0	0	0	0	0	0	0	0	0
Candidatus Contubernalis	0	0	0	0	0	0	0	0	0	0
Dethiobacter	0	0	0	0	0	0	0	0	0	0
Thermohydrogenium	0	0	0	0	0	0	0	0	0	0
Candidatus Syntrophonatronum	0	0	0	0	0	0	0	0	0	0
Candidatus Syntropholuna	0	0	0	0	0	0	0	0	0	0
Candidatus Syntrophobaca	0	0	0	0	0	0	0	0	0	0
Heliobacillus	0	0	0	0	0	0	0	0	0	0
Heliorestis	0	0	0	0	0	0	0	0	0	0
Heliophilum	0	0	0	0	0	0	0	0	0	0
Candidatus Helioclostridium	0	0	0	0	0	0	0	0	0	0
Candidatus Heliomonas	0	0	0	0	0	0	0	0	0	0
Caldinitratiruptor	0	0	0	0	0	0	0	0	0	0
Catabacter	0	0	0	0	0	0	0	0	0	0
Gracilibacter	0	0	0	0	0	0	0	0	0	0
Caldicoprobacter	0	0	0	0	0	0	0	0	0	0
Defluviitalea	0	0	0	0	0	0	0	0	0	0
Anaerobranca	0	0	0	0	0	0	0	0	0	0
Proteinivorax	0	0	0	0	0	0	0	0	0	0
Halarsenatibacter	0	0	0	0	0	0	0	0	0	0
Sporohalobacter	0	0	0	0	0	0	0	0	0	0
Halanaerobacter	0	0	0	0	0	0	0	0	0	0
Orenia	0	0	0	0	0	0	0	0	0	0
Natroniella	0	0	0	0	0	0	0	0	0	0
Selenihalanaerobacter	0	0	0	0	0	0	0	0	0	0
Halonatronum	0	0	0	0	0	0	0	0	0	0
Halanaerobaculum	0	0	0	0	0	0	0	0	0	0
Halanaerocella	0	0	0	0	0	0	0	0	0	0
Fuchsiella	0	0	0	0	0	0	0	0	0	0
Candidatus Frackibacter	0	0	0	0	0	0	0	0	0	0
Anaerocellum	0	0	0	0	0	0	0	0	0	0
Thermovenabulum	0	0	0	0	0	0	0	0	0	0
Thermosediminibacter	0	0	0	0	0	0	0	0	0	0
Caldanaerovirga	0	0	0	0	0	0	0	0	0	0
Thermovorax	0	0	0	0	0	0	0	0	0	0
Syntrophaceticus	0	0	0	0	0	0	0	0	0	0
Calderihabitans	0	0	0	0	0	0	0	0	0	0
Thermacetogenium	0	0	0	0	0	0	0	0	0	0
Gelria	0	0	0	0	0	0	0	0	0	0
Thermanaeromonas	0	0	0	0	0	0	0	0	0	0
Desulfovirgula	0	0	0	0	0	0	0	0	0	0
Fervidicola	0	0	0	0	0	0	0	0	0	0
Caldanaerobius	0	0	0	0	0	0	0	0	0	0
Caloribacterium	0	0	0	0	0	0	0	0	0	0
Brockia	0	0	0	0	0	0	0	0	0	0
Thermodesulfitimonas	0	0	0	0	0	0	0	0	0	0
Desulfothermobacter	0	0	0	0	0	0	0	0	0	0
Thermodesulfobium	0	0	0	0	0	0	0	0	0	0
Mahella	0	0	0	0	0	0	0	0	0	0
Natronoanaerobium	0	0	0	0	0	0	0	0	0	0
Natranaerobius	0	0	0	0	0	0	0	0	0	0
Natronovirga	0	0	0	0	0	0	0	0	0	0
Natranaerobaculum	0	0	0	0	0	0	0	0	0	0
Candidatus Borkfalkia	0	0	0	0	0	0	0	0	0	0
Helcococcus	0	0	0	0	0	0	0	0	0	0
Gallicola	0	0	0	0	0	0	0	0	0	0
Anaerosphaera	0	0	0	0	0	0	0	0	0	0
Lagierella	0	0	0	0	0	0	0	0	0	0
Khoudiadiopia	0	0	0	0	0	0	0	0	0	0
Urinicoccus	0	0	0	0	0	0	0	0	0	0
Miniphocibacter	0	0	0	0	0	0	0	0	0	0
Andreesenia	0	0	0	0	0	0	0	0	0	0
Tissierella	0	0	0	0	0	0	0	0	0	0
Soehngenia	0	0	0	0	0	0	0	0	0	0
Tepidimicrobium	0	0	0	0	0	0	0	0	0	0
Anaerosalibacter	0	0	0	0	0	0	0	0	0	0
Keratinibaculum	0	0	0	0	0	0	0	0	0	0
Urmitella	0	0	0	0	0	0	0	0	0	0
Sedimentibacter	0	0	0	0	0	0	0	0	0	0
Dethiosulfatibacter	0	0	0	0	0	0	0	0	0	0
Kallipyga	0	0	0	0	0	0	0	0	0	0
Holdemania	0	0	0	0	0	0	0	0	0	0
Coprobacillus	0	0	0	0	0	0	0	0	0	0
Bulleidia	0	0	0	0	0	0	0	0	0	0
Solobacterium	0	0	0	0	0	0	0	0	0	0
Catenibacterium	0	0	0	0	0	0	0	0	0	0
Allobaculum	0	0	0	0	0	0	0	0	0	0
Eggerthia	0	0	0	0	0	0	0	0	0	0
Kandleria	0	0	0	0	0	0	0	0	0	0
Candidatus Stoquefichus	0	0	0	0	0	0	0	0	0	0
Dielma	0	0	0	0	0	0	0	0	0	0
Erysipelatoclostridium	0	0	0	0	0	0	0	0	0	0
Faecalitalea	0	0	0	0	0	0	0	0	0	0
Holdemanella	0	0	0	0	0	0	0	0	0	0
Faecalicoccus	0	0	0	0	0	0	0	0	0	0
Catenisphaera	0	0	0	0	0	0	0	0	0	0
Breznakia	0	0	0	0	0	0	0	0	0	0
Longicatena	0	0	0	0	0	0	0	0	0	0
Massilimicrobiota	0	0	0	0	0	0	0	0	0	0
Traorella	0	0	0	0	0	0	0	0	0	0
Merdibacter	0	0	0	0	0	0	0	0	0	0
Ileibacterium	0	0	0	0	0	0	0	0	0	0
Dubosiella	0	0	0	0	0	0	0	0	0	0
Absiella	0	0	0	0	0	0	0	0	0	0
Galactobacillus	0	0	0	0	0	0	0	0	0	0
Lactimicrobium	0	0	0	0	0	0	0	0	0	0
Faecalibacillus	0	0	0	0	0	0	0	0	0	0
Massilicoli	0	0	0	0	0	0	0	0	0	0
Hydrogenispora	0	0	0	0	0	0	0	0	0	0
Thermolithobacter	0	0	0	0	0	0	0	0	0	0
Varibaculum	0	0	0	0	0	0	0	0	0	0
Ancrocorticia	0	0	0	0	0	0	0	0	0	0
Fudania	0	0	0	0	0	0	0	0	0	0
Neoactinobaculum	0	0	0	0	0	0	0	0	0	0
Gleimia	0	0	0	0	0	0	0	0	0	0
Winkia	0	0	0	0	0	0	0	0	0	0
Yaniella	0	0	0	0	0	0	0	0	0	0
Acaricomes	0	0	0	0	0	0	0	0	0	0
Zhihengliuella	0	0	0	0	0	0	0	0	0	0
Enteractinococcus	0	0	0	0	0	0	0	0	0	0
Tersicoccus	0	0	0	0	0	0	0	0	0	0
Paeniglutamicibacter	0	0	0	0	0	0	0	0	0	0
Pseudoglutamicibacter	0	0	0	0	0	0	0	0	0	0
Garicola	0	0	0	0	0	0	0	0	0	0
Haematomicrobium	0	0	0	0	0	0	0	0	0	0
Micrococcoides	0	0	0	0	0	0	0	0	0	0
Falsarthrobacter	0	0	0	0	0	0	0	0	0	0
Galactobacter	0	0	0	0	0	0	0	0	0	0
Candidatus Planktoluna	0	0	0	0	0	0	0	0	0	0
Candidatus Flaviluna	0	0	0	0	0	0	0	0	0	0
Candidatus Limnoluna	0	0	0	0	0	0	0	0	0	0
Candidatus Aquiluna	0	0	0	0	0	0	0	0	0	0
Frigoribacterium	0	0	0	0	0	0	0	0	0	0
Agreia	0	0	0	0	0	0	0	0	0	0
Subtercola	0	0	0	0	0	0	0	0	0	0
Rhodoglobus	0	0	0	0	0	0	0	0	0	0
Okibacterium	0	0	0	0	0	0	0	0	0	0
Cryocola	0	0	0	0	0	0	0	0	0	0
Pseudoclavibacter	0	0	0	0	0	0	0	0	0	0
Gulosibacter	0	0	0	0	0	0	0	0	0	0
Yonghaparkia	0	0	0	0	0	0	0	0	0	0
Labedella	0	0	0	0	0	0	0	0	0	0
Crocebacterium	0	0	0	0	0	0	0	0	0	0
Schumannella	0	0	0	0	0	0	0	0	0	0
Glaciibacter	0	0	0	0	0	0	0	0	0	0
Klugiella	0	0	0	0	0	0	0	0	0	0
Herbiconiux	0	0	0	0	0	0	0	0	0	0
Amnibacterium	0	0	0	0	0	0	0	0	0	0
Alpinimonas	0	0	0	0	0	0	0	0	0	0
Marisediminicola	0	0	0	0	0	0	0	0	0	0
Compostimonas	0	0	0	0	0	0	0	0	0	0
Chryseoglobus	0	0	0	0	0	0	0	0	0	0
Homoserinimonas	0	0	0	0	0	0	0	0	0	0
Naasia	0	0	0	0	0	0	0	0	0	0
Rudaibacter	0	0	0	0	0	0	0	0	0	0
Galbitalea	0	0	0	0	0	0	0	0	0	0
Diaminobutyricibacter	0	0	0	0	0	0	0	0	0	0
Canibacter	0	0	0	0	0	0	0	0	0	0
Conyzicola	0	0	0	0	0	0	0	0	0	0
Glaciihabitans	0	0	0	0	0	0	0	0	0	0
Homoserinibacter	0	0	0	0	0	0	0	0	0	0
Allohumibacter	0	0	0	0	0	0	0	0	0	0
Lysinibacter	0	0	0	0	0	0	0	0	0	0
Huakuichenia	0	0	0	0	0	0	0	0	0	0
Puzihella	0	0	0	0	0	0	0	0	0	0
Parafrigoribacterium	0	0	0	0	0	0	0	0	0	0
Luethyella	0	0	0	0	0	0	0	0	0	0
Arenivirga	0	0	0	0	0	0	0	0	0	0
Candidatus Lumbricidophila	0	0	0	0	0	0	0	0	0	0
Pseudolysinimonas	0	0	0	0	0	0	0	0	0	0
Helcobacillus	0	0	0	0	0	0	0	0	0	0
Promicromonospora	0	0	0	0	0	0	0	0	0	0
Myceligenerans	0	0	0	0	0	0	0	0	0	0
Krasilnikoviella	0	0	0	0	0	0	0	0	0	0
Spelaeicoccus	0	0	0	0	0	0	0	0	0	0
Sediminivirga	0	0	0	0	0	0	0	0	0	0
Kineosphaera	0	0	0	0	0	0	0	0	0	0
Tonsilliphilus	0	0	0	0	0	0	0	0	0	0
Mobilicoccus	0	0	0	0	0	0	0	0	0	0
Piscicoccus	0	0	0	0	0	0	0	0	0	0
Terrabacter	0	0	0	0	0	0	0	0	0	0
Terracoccus	0	0	0	0	0	0	0	0	0	0
Ornithinicoccus	0	0	0	0	0	0	0	0	0	0
Knoellia	0	0	0	0	0	0	0	0	0	0
Nostocoida type II	0	0	0	0	0	0	0	0	0	0
Kribbia	0	0	0	0	0	0	0	0	0	0
Oryzihumus	0	0	0	0	0	0	0	0	0	0
Phycicoccus	0	0	0	0	0	0	0	0	0	0
Lapillicoccus	0	0	0	0	0	0	0	0	0	0
Humibacillus	0	0	0	0	0	0	0	0	0	0
Marihabitans	0	0	0	0	0	0	0	0	0	0
Fodinibacter	0	0	0	0	0	0	0	0	0	0
Ornithinibacter	0	0	0	0	0	0	0	0	0	0
Aquipuribacter	0	0	0	0	0	0	0	0	0	0
Oryzobacter	0	0	0	0	0	0	0	0	0	0
Actinotalea	0	0	0	0	0	0	0	0	0	0
Paraoerskovia	0	0	0	0	0	0	0	0	0	0
Sediminihabitans	0	0	0	0	0	0	0	0	0	0
Tropicihabitans	0	0	0	0	0	0	0	0	0	0
Demetria	0	0	0	0	0	0	0	0	0	0
Branchiibius	0	0	0	0	0	0	0	0	0	0
Yimella	0	0	0	0	0	0	0	0	0	0
Flexivirga	0	0	0	0	0	0	0	0	0	0
Calidifontibacter	0	0	0	0	0	0	0	0	0	0
Rudaeicoccus	0	0	0	0	0	0	0	0	0	0
Barrientosiimonas	0	0	0	0	0	0	0	0	0	0
Allobranchiibius	0	0	0	0	0	0	0	0	0	0
Bogoriella	0	0	0	0	0	0	0	0	0	0
Salana	0	0	0	0	0	0	0	0	0	0
Serinibacter	0	0	0	0	0	0	0	0	0	0
Timonella	0	0	0	0	0	0	0	0	0	0
Populibacterium	0	0	0	0	0	0	0	0	0	0
Rarobacter	0	0	0	0	0	0	0	0	0	0
Demequina	0	0	0	0	0	0	0	0	0	0
Lysinimicrobium	0	0	0	0	0	0	0	0	0	0
Mycolicibacillus	0	0	0	0	0	0	0	0	0	0
Parvopolyspora	0	0	0	0	0	0	0	0	0	0
Williamsia	0	0	0	0	0	0	0	0	0	0
Smaragdicoccus	0	0	0	0	0	0	0	0	0	0
Skermania	0	0	0	0	0	0	0	0	0	0
Millisia	0	0	0	0	0	0	0	0	0	0
Luteococcus	0	0	0	0	0	0	0	0	0	0
Propioniferax	0	0	0	0	0	0	0	0	0	0
Brooklawnia	0	0	0	0	0	0	0	0	0	0
Aestuariimicrobium	0	0	0	0	0	0	0	0	0	0
Granulicoccus	0	0	0	0	0	0	0	0	0	0
Ponticoccus	0	0	0	0	0	0	0	0	0	0
Propioniciclava	0	0	0	0	0	0	0	0	0	0
Auraticoccus	0	0	0	0	0	0	0	0	0	0
Naumannella	0	0	0	0	0	0	0	0	0	0
Mariniluteicoccus	0	0	0	0	0	0	0	0	0	0
Nigerium	0	0	0	0	0	0	0	0	0	0
Desertihabitans	0	0	0	0	0	0	0	0	0	0
Friedmanniella	0	0	0	0	0	0	0	0	0	0
Marmoricola	0	0	0	0	0	0	0	0	0	0
Actinopolymorpha	0	0	0	0	0	0	0	0	0	0
Propionicimonas	0	0	0	0	0	0	0	0	0	0
Propionicicella	0	0	0	0	0	0	0	0	0	0
Thermasporomyces	0	0	0	0	0	0	0	0	0	0
Flindersiella	0	0	0	0	0	0	0	0	0	0
Mumia	0	0	0	0	0	0	0	0	0	0
Tenggerimyces	0	0	0	0	0	0	0	0	0	0
Aeriscardovia	0	0	0	0	0	0	0	0	0	0
Alloscardovia	0	0	0	0	0	0	0	0	0	0
Bombiscardovia	0	0	0	0	0	0	0	0	0	0
Pseudoscardovia	0	0	0	0	0	0	0	0	0	0
Neoscardovia	0	0	0	0	0	0	0	0	0	0
Galliscardovia	0	0	0	0	0	0	0	0	0	0
Candidatus Ancillula	0	0	0	0	0	0	0	0	0	0
Trichotomospora	0	0	0	0	0	0	0	0	0	0
Parastreptomyces	0	0	0	0	0	0	0	0	0	0
Allostreptomyces	0	0	0	0	0	0	0	0	0	0
Embleya	0	0	0	0	0	0	0	0	0	0
Candidatus Nanopelagicus	0	0	0	0	0	0	0	0	0	0
Streptoalloteichus	0	0	0	0	0	0	0	0	0	0
Thermocrispum	0	0	0	0	0	0	0	0	0	0
Actinokineospora	0	0	0	0	0	0	0	0	0	0
Prauseria	0	0	0	0	0	0	0	0	0	0
Saccharothrixopsis	0	0	0	0	0	0	0	0	0	0
Crossiella	0	0	0	0	0	0	0	0	0	0
Lechevalieria	0	0	0	0	0	0	0	0	0	0
Goodfellowiella	0	0	0	0	0	0	0	0	0	0
Actinomycetospora	0	0	0	0	0	0	0	0	0	0
Umezawaea	0	0	0	0	0	0	0	0	0	0
Sciscionella	0	0	0	0	0	0	0	0	0	0
Actinophytocola	0	0	0	0	0	0	0	0	0	0
Allokutzneria	0	0	0	0	0	0	0	0	0	0
Haloechinothrix	0	0	0	0	0	0	0	0	0	0
Labedaea	0	0	0	0	0	0	0	0	0	0
Longimycelium	0	0	0	0	0	0	0	0	0	0
Yuhushiella	0	0	0	0	0	0	0	0	0	0
Thermotunica	0	0	0	0	0	0	0	0	0	0
Tamaricihabitans	0	0	0	0	0	0	0	0	0	0
Actinorectispora	0	0	0	0	0	0	0	0	0	0
Herbihabitans	0	0	0	0	0	0	0	0	0	0
Actinocrispum	0	0	0	0	0	0	0	0	0	0
Salinifilum	0	0	0	0	0	0	0	0	0	0
Gandjariella	0	0	0	0	0	0	0	0	0	0
Haloactinospora	0	0	0	0	0	0	0	0	0	0
Marinactinospora	0	0	0	0	0	0	0	0	0	0
Murinocardiopsis	0	0	0	0	0	0	0	0	0	0
Salinactinospora	0	0	0	0	0	0	0	0	0	0
Spinactinospora	0	0	0	0	0	0	0	0	0	0
Allosalinactinospora	0	0	0	0	0	0	0	0	0	0
Actinorugispora	0	0	0	0	0	0	0	0	0	0
Lipingzhangella	0	0	0	0	0	0	0	0	0	0
Marinitenerispora	0	0	0	0	0	0	0	0	0	0
Microtetraspora	0	0	0	0	0	0	0	0	0	0
Planomonospora	0	0	0	0	0	0	0	0	0	0
Microbispora	0	0	0	0	0	0	0	0	0	0
Herbidospora	0	0	0	0	0	0	0	0	0	0
Planobispora	0	0	0	0	0	0	0	0	0	0
Planotetraspora	0	0	0	0	0	0	0	0	0	0
Acrocarpospora	0	0	0	0	0	0	0	0	0	0
Clavisporangium	0	0	0	0	0	0	0	0	0	0
Sphaerisporangium	0	0	0	0	0	0	0	0	0	0
Thermopolyspora	0	0	0	0	0	0	0	0	0	0
Astrosporangium	0	0	0	0	0	0	0	0	0	0
Sinosporangium	0	0	0	0	0	0	0	0	0	0
Thermoactinospora	0	0	0	0	0	0	0	0	0	0
Thermocatellispora	0	0	0	0	0	0	0	0	0	0
Sphaerimonospora	0	0	0	0	0	0	0	0	0	0
Desertiactinospora	0	0	0	0	0	0	0	0	0	0
Actinocorallia	0	0	0	0	0	0	0	0	0	0
Spirillospora	0	0	0	0	0	0	0	0	0	0
Actinoallomurus	0	0	0	0	0	0	0	0	0	0
Thermostaphylospora	0	0	0	0	0	0	0	0	0	0
Allonocardiopsis	0	0	0	0	0	0	0	0	0	0
Catenuloplanes	0	0	0	0	0	0	0	0	0	0
Dactylosporangium	0	0	0	0	0	0	0	0	0	0
Spirilliplanes	0	0	0	0	0	0	0	0	0	0
Catellatospora	0	0	0	0	0	0	0	0	0	0
Pilimelia	0	0	0	0	0	0	0	0	0	0
Couchioplanes	0	0	0	0	0	0	0	0	0	0
Virgisporangium	0	0	0	0	0	0	0	0	0	0
Asanoa	0	0	0	0	0	0	0	0	0	0
Longispora	0	0	0	0	0	0	0	0	0	0
Solwaraspora	0	0	0	0	0	0	0	0	0	0
Polymorphospora	0	0	0	0	0	0	0	0	0	0
Krasilnikovia	0	0	0	0	0	0	0	0	0	0
Luedemannella	0	0	0	0	0	0	0	0	0	0
Actinocatenispora	0	0	0	0	0	0	0	0	0	0
Pseudosporangium	0	0	0	0	0	0	0	0	0	0
Planosporangium	0	0	0	0	0	0	0	0	0	0
Phytohabitans	0	0	0	0	0	0	0	0	0	0
Jishengella	0	0	0	0	0	0	0	0	0	0
Catelliglobosispora	0	0	0	0	0	0	0	0	0	0
Hamadaea	0	0	0	0	0	0	0	0	0	0
Rugosimonospora	0	0	0	0	0	0	0	0	0	0
Xiangella	0	0	0	0	0	0	0	0	0	0
Wangella	0	0	0	0	0	0	0	0	0	0
Allocatelliglobosispora	0	0	0	0	0	0	0	0	0	0
Phytomonospora	0	0	0	0	0	0	0	0	0	0
Rhizocola	0	0	0	0	0	0	0	0	0	0
Actinorhabdospora	0	0	0	0	0	0	0	0	0	0
Mangrovihabitans	0	0	0	0	0	0	0	0	0	0
Sporichthya	0	0	0	0	0	0	0	0	0	0
Longivirga	0	0	0	0	0	0	0	0	0	0
Actinospica	0	0	0	0	0	0	0	0	0	0
Actinocrinis	0	0	0	0	0	0	0	0	0	0
Jatrophihabitans	0	0	0	0	0	0	0	0	0	0
Motilibacter	0	0	0	0	0	0	0	0	0	0
Antricoccus	0	0	0	0	0	0	0	0	0	0
Kineosporia	0	0	0	0	0	0	0	0	0	0
Quadrisphaera	0	0	0	0	0	0	0	0	0	0
Angustibacter	0	0	0	0	0	0	0	0	0	0
Pseudokineococcus	0	0	0	0	0	0	0	0	0	0
Thalassiella	0	0	0	0	0	0	0	0	0	0
Cumulibacter	0	0	0	0	0	0	0	0	0	0
Klenkia	0	0	0	0	0	0	0	0	0	0
Haloactinomyces	0	0	0	0	0	0	0	0	0	0
Cathayosporangium	0	0	0	0	0	0	0	0	0	0
Boyliae	0	0	0	0	0	0	0	0	0	0
Halopolyspora	0	0	0	0	0	0	0	0	0	0
Bounagaea	0	0	0	0	0	0	0	0	0	0
Glycomyces	0	0	0	0	0	0	0	0	0	0
Stackebrandtia	0	0	0	0	0	0	0	0	0	0
Haloglycomyces	0	0	0	0	0	0	0	0	0	0
Salilacibacter	0	0	0	0	0	0	0	0	0	0
Salininema	0	0	0	0	0	0	0	0	0	0
Jiangella	0	0	0	0	0	0	0	0	0	0
Haloactinopolyspora	0	0	0	0	0	0	0	0	0	0
Phytoactinopolyspora	0	0	0	0	0	0	0	0	0	0
Candidatus Actinomarina	0	0	0	0	0	0	0	0	0	0
Cryptosporangium	0	0	0	0	0	0	0	0	0	0
Fodinicola	0	0	0	0	0	0	0	0	0	0
Libanicoccus	0	0	0	0	0	0	0	0	0	0
Parvibacter	0	0	0	0	0	0	0	0	0	0
Enorma	0	0	0	0	0	0	0	0	0	0
Senegalimassilia	0	0	0	0	0	0	0	0	0	0
Olegusella	0	0	0	0	0	0	0	0	0	0
Asaccharobacter	0	0	0	0	0	0	0	0	0	0
Enterorhabdus	0	0	0	0	0	0	0	0	0	0
Paraeggerthella	0	0	0	0	0	0	0	0	0	0
Raoultibacter	0	0	0	0	0	0	0	0	0	0
Arabia	0	0	0	0	0	0	0	0	0	0
Rubneribacter	0	0	0	0	0	0	0	0	0	0
Enteroscipio	0	0	0	0	0	0	0	0	0	0
Ellagibacter	0	0	0	0	0	0	0	0	0	0
Nitriliruptor	0	0	0	0	0	0	0	0	0	0
Desertimonas	0	0	0	0	0	0	0	0	0	0
Ferrimicrobium	0	0	0	0	0	0	0	0	0	0
Ferrithrix	0	0	0	0	0	0	0	0	0	0
Acidithiomicrobium	0	0	0	0	0	0	0	0	0	0
Aciditerrimonas	0	0	0	0	0	0	0	0	0	0
Acidithrix	0	0	0	0	0	0	0	0	0	0
Iamia	0	0	0	0	0	0	0	0	0	0
Aquihabitans	0	0	0	0	0	0	0	0	0	0
Candidatus Microthrix	0	0	0	0	0	0	0	0	0	0
Gaiella	0	0	0	0	0	0	0	0	0	0
Solirubrobacter	0	0	0	0	0	0	0	0	0	0
Patulibacter	0	0	0	0	0	0	0	0	0	0
Parviterribacter	0	0	0	0	0	0	0	0	0	0
Thermoleophilum	0	0	0	0	0	0	0	0	0	0
Candidatus Marinoplasma	0	0	0	0	0	0	0	0	0	0
Candidatus Moeniiplasma	0	0	0	0	0	0	0	0	0	0
Candidatus Bacilloplasma	0	0	0	0	0	0	0	0	0	0
Candidatus Lumbricincola	0	0	0	0	0	0	0	0	0	0
Anaeroplasma	0	0	0	0	0	0	0	0	0	0
Asteroleplasma	0	0	0	0	0	0	0	0	0	0
Bellilinea	0	0	0	0	0	0	0	0	0	0
Longilinea	0	0	0	0	0	0	0	0	0	0
Levilinea	0	0	0	0	0	0	0	0	0	0
Leptolinea	0	0	0	0	0	0	0	0	0	0
Thermanaerothrix	0	0	0	0	0	0	0	0	0	0
Ornatilinea	0	0	0	0	0	0	0	0	0	0
Thermomarinilinea	0	0	0	0	0	0	0	0	0	0
Flexilinea	0	0	0	0	0	0	0	0	0	0
Heliothrix	0	0	0	0	0	0	0	0	0	0
Kouleothrix	0	0	0	0	0	0	0	0	0	0
Candidatus Chloranaerofilum	0	0	0	0	0	0	0	0	0	0
Oscillochloris	0	0	0	0	0	0	0	0	0	0
Chloronema	0	0	0	0	0	0	0	0	0	0
Candidatus Chloroploca	0	0	0	0	0	0	0	0	0	0
Candidatus Viridilinea	0	0	0	0	0	0	0	0	0	0
Dehalobium	0	0	0	0	0	0	0	0	0	0
Herpetosiphon	0	0	0	0	0	0	0	0	0	0
Kallotenue	0	0	0	0	0	0	0	0	0	0
Litorilinea	0	0	0	0	0	0	0	0	0	0
Candidatus Amarolinea	0	0	0	0	0	0	0	0	0	0
Sphaerobacter	0	0	0	0	0	0	0	0	0	0
Nitrolancea	0	0	0	0	0	0	0	0	0	0
Thermorudis	0	0	0	0	0	0	0	0	0	0
Ardenticatena	0	0	0	0	0	0	0	0	0	0
Candidatus Chlorothrix	0	0	0	0	0	0	0	0	0	0
Ktedonobacter	0	0	0	0	0	0	0	0	0	0
Thermosporothrix	0	0	0	0	0	0	0	0	0	0
Dictyobacter	0	0	0	0	0	0	0	0	0	0
Tengunoibacter	0	0	0	0	0	0	0	0	0	0
Thermogemmatispora	0	0	0	0	0	0	0	0	0	0
Thermoflexus	0	0	0	0	0	0	0	0	0	0
Candidatus Roseilinea	0	0	0	0	0	0	0	0	0	0
Limnothrix	0	0	0	0	0	0	0	0	0	0
Komvophoron	0	0	0	0	0	0	0	0	0	0
Toxifilum	0	0	0	0	0	0	0	0	0	0
Amazoninema	0	0	0	0	0	0	0	0	0	0
Rhabdoderma	0	0	0	0	0	0	0	0	0	0
Cyanodictyon	0	0	0	0	0	0	0	0	0	0
Anathece	0	0	0	0	0	0	0	0	0	0
Vulcanococcus	0	0	0	0	0	0	0	0	0	0
Arthronema	0	0	0	0	0	0	0	0	0	0
Planktolyngbya	0	0	0	0	0	0	0	0	0	0
Plectolyngbya	0	0	0	0	0	0	0	0	0	0
Phormidesmis	0	0	0	0	0	0	0	0	0	0
Neosynechococcus	0	0	0	0	0	0	0	0	0	0
Pantanalinema	0	0	0	0	0	0	0	0	0	0
Alkalinema	0	0	0	0	0	0	0	0	0	0
Pinocchia	0	0	0	0	0	0	0	0	0	0
Scytolyngbya	0	0	0	0	0	0	0	0	0	0
Geitleribactron	0	0	0	0	0	0	0	0	0	0
Stenomitos	0	0	0	0	0	0	0	0	0	0
Limnolyngbya	0	0	0	0	0	0	0	0	0	0
Kovacikia	0	0	0	0	0	0	0	0	0	0
Chamaethrix	0	0	0	0	0	0	0	0	0	0
Onodrimia	0	0	0	0	0	0	0	0	0	0
Myxacorys	0	0	0	0	0	0	0	0	0	0
Albertania	0	0	0	0	0	0	0	0	0	0
Chroakolemma	0	0	0	0	0	0	0	0	0	0
Marileptolyngbya	0	0	0	0	0	0	0	0	0	0
Salileptolyngbya	0	0	0	0	0	0	0	0	0	0
Leptothoe	0	0	0	0	0	0	0	0	0	0
Euryhalinema	0	0	0	0	0	0	0	0	0	0
Leptoelongatus	0	0	0	0	0	0	0	0	0	0
Leptodesmis	0	0	0	0	0	0	0	0	0	0
Prochloron	0	0	0	0	0	0	0	0	0	0
Aphanocapsa	0	0	0	0	0	0	0	0	0	0
Merismopedia	0	0	0	0	0	0	0	0	0	0
Limnococcus	0	0	0	0	0	0	0	0	0	0
Pannus	0	0	0	0	0	0	0	0	0	0
Eucapsis	0	0	0	0	0	0	0	0	0	0
Acaryochloris	0	0	0	0	0	0	0	0	0	0
Woronichinia	0	0	0	0	0	0	0	0	0	0
Snowella	0	0	0	0	0	0	0	0	0	0
Coelosphaerium	0	0	0	0	0	0	0	0	0	0
Coelomoron	0	0	0	0	0	0	0	0	0	0
Chamaesiphon	0	0	0	0	0	0	0	0	0	0
Romeria	0	0	0	0	0	0	0	0	0	0
Tapinothrix	0	0	0	0	0	0	0	0	0	0
Heteroleibleinia	0	0	0	0	0	0	0	0	0	0
Schizothrix	0	0	0	0	0	0	0	0	0	0
Jaaginema	0	0	0	0	0	0	0	0	0	0
Calenema	0	0	0	0	0	0	0	0	0	0
Sodalinema	0	0	0	0	0	0	0	0	0	0
Sodaleptolyngbya	0	0	0	0	0	0	0	0	0	0
Oculatella	0	0	0	0	0	0	0	0	0	0
Timaviella	0	0	0	0	0	0	0	0	0	0
Elainella	0	0	0	0	0	0	0	0	0	0
Pegethrix	0	0	0	0	0	0	0	0	0	0
Drouetiella	0	0	0	0	0	0	0	0	0	0
Cartusia	0	0	0	0	0	0	0	0	0	0
Tildeniella	0	0	0	0	0	0	0	0	0	0
Komarkovaea	0	0	0	0	0	0	0	0	0	0
Kaiparowitsia	0	0	0	0	0	0	0	0	0	0
Thermoleptolyngbya	0	0	0	0	0	0	0	0	0	0
Trichocoleus	0	0	0	0	0	0	0	0	0	0
Prochlorothrix	0	0	0	0	0	0	0	0	0	0
Nodosilinea	0	0	0	0	0	0	0	0	0	0
Haloleptolyngbya	0	0	0	0	0	0	0	0	0	0
Lagosinema	0	0	0	0	0	0	0	0	0	0
Persinema	0	0	0	0	0	0	0	0	0	0
Coleofasciculus	0	0	0	0	0	0	0	0	0	0
Wilmottia	0	0	0	0	0	0	0	0	0	0
Roseofilum	0	0	0	0	0	0	0	0	0	0
Kastovskya	0	0	0	0	0	0	0	0	0	0
Anagnostidinema	0	0	0	0	0	0	0	0	0	0
[truncated: 90,994 more rows]

## Sheet: Table S3
Table S3	Alpha diversity indices at different taxonomical level and ARG level
Level	Enzymatic treatment	ID	Inverse Simpson diversity index	Shannon diversity index	Evenness	Richness
Phylum	Treated	8019	8.89017	2.27629	0.949287	11
		8035	6.86275	2.02504	0.921633	9
		8053	6.19163	1.93945	0.882681	9
		8075	5.92042	1.87192	0.900205	8
		8077	5.57385	1.78858	0.919148	7
	Non-treated	8019	8.39397	2.20424	0.957289	10
		8035	7.44189	2.08741	0.950021	9
		8053	6.45483	1.94601	0.935833	8
		8075	6.4657	1.97986	0.901073	9
		8077	5.59424	1.7938	0.921832	7
	T-test		0.816783	0.844335	0.251519	0.817469
Class	Treated	8019	12.486	2.60404	0.961591	15
		8035	12.846	2.64656	0.954544	16
		8053	11.545	2.53153	0.959254	14
		8075	11.7054	2.55285	0.94269	15
		8077	10.9817	2.47155	0.963586	13
	Non-treated	8019	12.9957	2.62767	0.97032	15
		8035	10.8005	2.45599	0.95752	13
		8053	11.1707	2.48205	0.96768	13
		8075	12.0707	2.5524	0.967163	14
		8077	10.6066	2.41658	0.972502	12
	T-test		0.511371	0.291888	0.0495171	0.134661
Order	Treated	8019	24.6922	3.29844	0.969789	30
		8035	26.6843	3.37064	0.97256	32
		8053	24.4621	3.28012	0.974112	29
		8075	27.6243	3.41669	0.9689	34
		8077	23.0328	3.21463	0.975362	27
	Non-treated	8019	22.3444	3.20794	0.962707	28
		8035	24.8325	3.31347	0.964905	31
		8053	24.3644	3.29437	0.968593	30
		8075	22.2988	3.20407	0.961546	28
		8077	17.3797	2.93952	0.96551	21
	T-test		0.0921588	0.150925	0.00255441	0.228698
Family	Treated	8019	74.235	4.40848	0.972616	93
		8035	73.9631	4.40625	0.974448	92
		8053	53.6084	4.07851	0.973471	66
		8075	75.6094	4.42903	0.972585	95
		8077	58.301	4.15256	0.97742	70
	Non-treated	8019	72.2645	4.36952	0.978416	87
		8035	74.945	4.40972	0.97998	90
		8053	58.7288	4.16992	0.978238	71
		8075	74.4714	4.411	0.975499	92
		8077	59.8744	4.16379	0.983394	69
	T-test		0.880507	0.919096	0.0151607	0.86471
Genus	Treated	8019	133.946	5.06393	0.966076	189
		8035	136.624	5.10135	0.964654	198
		8053	116.981	4.92477	0.965667	164
		8075	134.083	5.06948	0.963287	193
		8077	121.618	4.96655	0.968157	169
	Non-treated	8019	134.566	5.07968	0.967139	191
		8035	134.533	5.08026	0.969192	189
		8053	109.93	4.8539	0.970015	149
		8075	134.03	5.07035	0.967301	189
		8077	112.45	4.88568	0.968723	155
	T-test		0.6232	0.625215	0.0204724	0.507772
ARG	Treated	8019	27.6012	0.717274	0.794694	130
		8035	27.0812	0.727793	0.773817	147
		8053	20.7266	0.681655	0.745773	131
		8075	37.3791	0.715238	0.826324	164
		8077	19.8168	0.726987	0.773661	101
	Non-treated	8019	22.7448	0.686644	0.817567	91
		8035	20.6911	0.712199	0.815622	87
		8053	25.7674	0.690616	0.852557	77
		8075	33.3594	0.720313	0.797598	148
		8077	23.9328	0.693055	0.868251	61
	T-test		0.758595	0.253615	0.0344304	0.0528262

## Sheet: Table S4
Table S4	Details of Non-metric multidimensional scaling (NMDS) analysis
Level	p-value	r2	NDMS stress
Phylum	0.437	0.0885229	0.0201865
Class	0.035	0.258768	0.119237
Order	0.113	0.185635	0.115309
Family	0.134	0.149514	0.090723
Genus	0.006	0.192053	0.148047
Gram stain	0.037	0.476723	6.82745e-05
ARG	0.006	0.385668	0.0776874

## Sheet: Table S5
Table S5	Details of the number of hits at ARG level identified by AMRplusplus
MGE	ID	type	class	Mechanisms	Genes	8019		8035		8053		8075		8077
						No enzyme	With Enzyme	No enzyme	With Enzyme	No enzyme	With Enzyme	No enzyme	With Enzyme	No enzyme	With Enzyme
MEG_1016|Drugs|Aminoglycosides|Aminoglycoside_O-phosphotransferases|APH2-DPRIME	MEG_1016	Drugs	Aminoglycosides	Aminoglycoside_O-phosphotransferases	APH2-DPRIME	112	25	619	461	379	81	1097	661	43	23
MEG_1019|Drugs|Aminoglycosides|Aminoglycoside_O-phosphotransferases|APH3-DPRIME	MEG_1019	Drugs	Aminoglycosides	Aminoglycoside_O-phosphotransferases	APH3-DPRIME	0	0	0	0	15	0	81	57	0	0
MEG_1028|Drugs|Aminoglycosides|Aminoglycoside_O-phosphotransferases|APH3-DPRIME	MEG_1028	Drugs	Aminoglycosides	Aminoglycoside_O-phosphotransferases	APH3-DPRIME	0	0	62	51	37	23	51	60	0	0
MEG_1038|Drugs|Aminoglycosides|Aminoglycoside_O-phosphotransferases|APH3-DPRIME	MEG_1038	Drugs	Aminoglycosides	Aminoglycoside_O-phosphotransferases	APH3-DPRIME	0	0	165	128	116	0	370	179	23	0
MEG_1039|Drugs|Aminoglycosides|Aminoglycoside_O-phosphotransferases|APH3-DPRIME	MEG_1039	Drugs	Aminoglycosides	Aminoglycoside_O-phosphotransferases	APH3-DPRIME	40	29	353	288	258	38	704	411	0	0
MEG_1040|Drugs|Aminoglycosides|Aminoglycoside_O-phosphotransferases|APH3-DPRIME	MEG_1040	Drugs	Aminoglycosides	Aminoglycoside_O-phosphotransferases	APH3-DPRIME	45	22	441	273	243	33	808	463	20	23
MEG_1043|Drugs|Aminoglycosides|Aminoglycoside_O-phosphotransferases|APH3-DPRIME	MEG_1043	Drugs	Aminoglycosides	Aminoglycoside_O-phosphotransferases	APH3-DPRIME	0	0	0	0	0	0	48	44	0	0
MEG_1044|Drugs|Aminoglycosides|Aminoglycoside_O-phosphotransferases|APH3-DPRIME	MEG_1044	Drugs	Aminoglycosides	Aminoglycoside_O-phosphotransferases	APH3-DPRIME	0	0	51	40	26	0	60	77	0	0
MEG_1045|Drugs|Aminoglycosides|Aminoglycoside_O-phosphotransferases|APH3-DPRIME	MEG_1045	Drugs	Aminoglycosides	Aminoglycoside_O-phosphotransferases	APH3-DPRIME	0	0	0	0	0	10	34	21	0	0
MEG_1046|Drugs|Aminoglycosides|Aminoglycoside_O-phosphotransferases|APH3-DPRIME	MEG_1046	Drugs	Aminoglycosides	Aminoglycoside_O-phosphotransferases	APH3-DPRIME	0	0	0	0	0	0	30	24	0	0
MEG_1050|Drugs|Aminoglycosides|Aminoglycoside_O-phosphotransferases|APH3-DPRIME	MEG_1050	Drugs	Aminoglycosides	Aminoglycoside_O-phosphotransferases	APH3-DPRIME	0	88	24	0	41	0	0	0	0	0
MEG_1053|Drugs|Aminoglycosides|Aminoglycoside_O-phosphotransferases|APH3-DPRIME	MEG_1053	Drugs	Aminoglycosides	Aminoglycoside_O-phosphotransferases	APH3-DPRIME	0	0	0	0	0	0	59	29	0	0
MEG_1054|Drugs|Aminoglycosides|Aminoglycoside_O-phosphotransferases|APH3-DPRIME	MEG_1054	Drugs	Aminoglycosides	Aminoglycoside_O-phosphotransferases	APH3-DPRIME	0	0	0	0	0	0	26	20	0	0
MEG_1055|Drugs|Aminoglycosides|Aminoglycoside_O-phosphotransferases|APH3-DPRIME	MEG_1055	Drugs	Aminoglycosides	Aminoglycoside_O-phosphotransferases	APH3-DPRIME	0	0	0	0	0	0	20	22	0	0
MEG_1057|Drugs|Aminoglycosides|Aminoglycoside_O-phosphotransferases|APH3-DPRIME	MEG_1057	Drugs	Aminoglycosides	Aminoglycoside_O-phosphotransferases	APH3-DPRIME	0	0	6	0	0	0	0	31	0	0
MEG_1058|Drugs|Aminoglycosides|Aminoglycoside_O-phosphotransferases|APH3-DPRIME	MEG_1058	Drugs	Aminoglycosides	Aminoglycoside_O-phosphotransferases	APH3-DPRIME	0	0	0	0	0	0	0	16	0	0
MEG_1070|Drugs|Aminoglycosides|Aminoglycoside_O-phosphotransferases|APH3-PRIME	MEG_1070	Drugs	Aminoglycosides	Aminoglycoside_O-phosphotransferases	APH3-PRIME	0	0	0	0	0	0	0	35	0	0
MEG_1078|Drugs|Aminoglycosides|Aminoglycoside_O-phosphotransferases|APH3-PRIME	MEG_1078	Drugs	Aminoglycosides	Aminoglycoside_O-phosphotransferases	APH3-PRIME	0	0	23	23	0	0	86	56	0	13
MEG_1084|Drugs|Aminoglycosides|Aminoglycoside_O-phosphotransferases|APH6	MEG_1084	Drugs	Aminoglycosides	Aminoglycoside_O-phosphotransferases	APH6	0	0	0	0	0	0	25	37	9	0
MEG_1085|Drugs|Aminoglycosides|Aminoglycoside_O-phosphotransferases|APH6	MEG_1085	Drugs	Aminoglycosides	Aminoglycoside_O-phosphotransferases	APH6	0	0	0	0	0	0	34	30	0	0
MEG_1086|Drugs|Aminoglycosides|Aminoglycoside_O-phosphotransferases|APH6	MEG_1086	Drugs	Aminoglycosides	Aminoglycoside_O-phosphotransferases	APH6	0	0	8	0	0	0	39	52	0	0
MEG_1087|Drugs|Aminoglycosides|Aminoglycoside_O-phosphotransferases|APH6	MEG_1087	Drugs	Aminoglycosides	Aminoglycoside_O-phosphotransferases	APH6	0	0	0	0	0	0	15	20	0	0
MEG_1091|Drugs|Aminoglycosides|Aminoglycoside_O-phosphotransferases|APH6	MEG_1091	Drugs	Aminoglycosides	Aminoglycoside_O-phosphotransferases	APH6	0	0	0	0	0	0	29	14	0	0
MEG_1095|Drugs|Aminoglycosides|Aminoglycoside_O-phosphotransferases|APH6	MEG_1095	Drugs	Aminoglycosides	Aminoglycoside_O-phosphotransferases	APH6	0	0	0	0	0	0	24	35	0	0
MEG_1096|Drugs|Aminoglycosides|Aminoglycoside_O-phosphotransferases|APH6	MEG_1096	Drugs	Aminoglycosides	Aminoglycoside_O-phosphotransferases	APH6	0	0	0	0	0	0	30	29	0	0
MEG_1097|Drugs|Aminoglycosides|Aminoglycoside_O-phosphotransferases|APH6	MEG_1097	Drugs	Aminoglycosides	Aminoglycoside_O-phosphotransferases	APH6	0	0	0	0	0	0	19	0	0	0
MEG_1485|Metals|Multi-metal_resistance|Multi-metal_resistance_regulator|CADC	MEG_1485	Metals	Multi-metal_resistance	Multi-metal_resistance_regulator	CADC	83	0	0	0	192	0	0	0	0	0
MEG_1486|Metals|Multi-metal_resistance|Multi-metal_resistance_protein|CADD	MEG_1486	Metals	Multi-metal_resistance	Multi-metal_resistance_protein	CADD	0	0	1032	0	406	0	0	0	0	0
MEG_1488|Metals|Multi-metal_resistance|Multi-metal_resistance_regulator|CADX	MEG_1488	Metals	Multi-metal_resistance	Multi-metal_resistance_regulator	CADX	1636	184	1274	78	2600	216	2227	436	894	52
MEG_1559|Drugs|Phenicol|Chloramphenicol_acetyltransferases|CAT	MEG_1559	Drugs	Phenicol	Chloramphenicol_acetyltransferases	CAT	0	0	37	0	0	0	0	0	0	0
MEG_1563|Drugs|Phenicol|Chloramphenicol_acetyltransferases|CATA	MEG_1563	Drugs	Phenicol	Chloramphenicol_acetyltransferases	CATA	0	0	30	0	0	0	0	0	0	0
MEG_1566|Drugs|Phenicol|Chloramphenicol_acetyltransferases|CATA	MEG_1566	Drugs	Phenicol	Chloramphenicol_acetyltransferases	CATA	0	0	0	0	0	0	68	94	0	0
MEG_1575|Drugs|Phenicol|Chloramphenicol_acetyltransferases|CATA	MEG_1575	Drugs	Phenicol	Chloramphenicol_acetyltransferases	CATA	38	45	0	0	0	0	0	0	0	0
MEG_1579|Drugs|Phenicol|Chloramphenicol_acetyltransferases|CATA	MEG_1579	Drugs	Phenicol	Chloramphenicol_acetyltransferases	CATA	48	0	0	0	0	0	0	0	0	0
MEG_1590|Drugs|Phenicol|Chloramphenicol_acetyltransferases|CATA	MEG_1590	Drugs	Phenicol	Chloramphenicol_acetyltransferases	CATA	0	0	0	0	0	0	25	32	0	0
MEG_1633|Drugs|Phenicol|Chloramphenicol_acetyltransferases|CATS	MEG_1633	Drugs	Phenicol	Chloramphenicol_acetyltransferases	CATS	77	84	0	0	0	0	0	0	0	0
MEG_1687|Drugs|betalactams|Class_A_betalactamases|CFX	MEG_1687	Drugs	betalactams	Class_A_betalactamases	CFX	360	457	17	31	90	135	191	328	63	56
MEG_1688|Drugs|betalactams|Class_A_betalactamases|CFX	MEG_1688	Drugs	betalactams	Class_A_betalactamases	CFX	364	461	0	0	94	0	250	340	0	94
MEG_1689|Drugs|betalactams|Class_A_betalactamases|CFX	MEG_1689	Drugs	betalactams	Class_A_betalactamases	CFX	588	718	51	51	162	222	317	525	96	103
MEG_1690|Drugs|betalactams|Class_A_betalactamases|CFX	MEG_1690	Drugs	betalactams	Class_A_betalactamases	CFX	555	702	48	39	226	382	511	829	163	210
MEG_1691|Drugs|betalactams|Class_A_betalactamases|CFX	MEG_1691	Drugs	betalactams	Class_A_betalactamases	CFX	505	560	48	40	145	153	296	423	63	86
MEG_1692|Drugs|betalactams|Class_A_betalactamases|CFX	MEG_1692	Drugs	betalactams	Class_A_betalactamases	CFX	1031	1210	58	73	575	678	973	1550	383	430
MEG_1693|Drugs|betalactams|Class_A_betalactamases|CFX	MEG_1693	Drugs	betalactams	Class_A_betalactamases	CFX	567	756	49	65	205	266	427	684	103	151
MEG_1694|Drugs|betalactams|Class_A_betalactamases|CFX	MEG_1694	Drugs	betalactams	Class_A_betalactamases	CFX	576	613	42	45	231	287	349	659	97	133
MEG_1696|Drugs|betalactams|Class_A_betalactamases|CFX	MEG_1696	Drugs	betalactams	Class_A_betalactamases	CFX	633	771	55	64	194	209	427	654	104	120
MEG_1697|Drugs|betalactams|Class_A_betalactamases|CFX	MEG_1697	Drugs	betalactams	Class_A_betalactamases	CFX	362	462	34	26	83	132	196	321	47	82
MEG_1698|Drugs|betalactams|Class_A_betalactamases|CFX	MEG_1698	Drugs	betalactams	Class_A_betalactamases	CFX	891	1091	72	63	231	339	454	787	108	164
MEG_2137|Drugs|betalactams|Class_A_betalactamases|CSP	MEG_2137	Drugs	betalactams	Class_A_betalactamases	CSP	0	0	39	43	0	0	44	67	0	0
MEG_2138|Drugs|betalactams|Class_A_betalactamases|CSP	MEG_2138	Drugs	betalactams	Class_A_betalactamases	CSP	0	49	30	41	24	0	37	73	0	0
MEG_2789|Drugs|MLS|23S_rRNA_methyltransferases|ERMB	MEG_2789	Drugs	MLS	23S_rRNA_methyltransferases	ERMB	20	0	0	0	65	0	81	46	19	0
MEG_2791|Drugs|MLS|23S_rRNA_methyltransferases|ERMB	MEG_2791	Drugs	MLS	23S_rRNA_methyltransferases	ERMB	0	0	0	0	0	0	76	43	0	0
MEG_2792|Drugs|MLS|23S_rRNA_methyltransferases|ERMB	MEG_2792	Drugs	MLS	23S_rRNA_methyltransferases	ERMB	0	0	0	0	0	0	139	101	0	0
MEG_2793|Drugs|MLS|23S_rRNA_methyltransferases|ERMB	MEG_2793	Drugs	MLS	23S_rRNA_methyltransferases	ERMB	44	21	18	0	28	0	255	226	84	0
MEG_2794|Drugs|MLS|23S_rRNA_methyltransferases|ERMB	MEG_2794	Drugs	MLS	23S_rRNA_methyltransferases	ERMB	25	0	45	9	97	0	118	44	35	0
MEG_2795|Drugs|MLS|23S_rRNA_methyltransferases|ERMB	MEG_2795	Drugs	MLS	23S_rRNA_methyltransferases	ERMB	0	0	15	0	45	0	37	0	17	0
MEG_2796|Drugs|MLS|23S_rRNA_methyltransferases|ERMB	MEG_2796	Drugs	MLS	23S_rRNA_methyltransferases	ERMB	64	14	65	0	194	0	123	47	48	0
MEG_2797|Drugs|MLS|23S_rRNA_methyltransferases|ERMB	MEG_2797	Drugs	MLS	23S_rRNA_methyltransferases	ERMB	45	0	32	0	175	0	89	29	55	0
MEG_2799|Drugs|MLS|23S_rRNA_methyltransferases|ERMB	MEG_2799	Drugs	MLS	23S_rRNA_methyltransferases	ERMB	0	0	0	0	58	19	288	204	54	0
MEG_2801|Drugs|MLS|23S_rRNA_methyltransferases|ERMB	MEG_2801	Drugs	MLS	23S_rRNA_methyltransferases	ERMB	130	37	109	12	416	33	419	153	168	33
MEG_2802|Drugs|MLS|23S_rRNA_methyltransferases|ERMB	MEG_2802	Drugs	MLS	23S_rRNA_methyltransferases	ERMB	0	0	0	0	61	0	56	31	0	0
MEG_2803|Drugs|MLS|23S_rRNA_methyltransferases|ERMB	MEG_2803	Drugs	MLS	23S_rRNA_methyltransferases	ERMB	43	26	0	0	18	8	176	181	69	21
MEG_2804|Drugs|MLS|23S_rRNA_methyltransferases|ERMB	MEG_2804	Drugs	MLS	23S_rRNA_methyltransferases	ERMB	32	8	59	0	159	0	192	58	23	7
MEG_2805|Drugs|MLS|23S_rRNA_methyltransferases|ERMB	MEG_2805	Drugs	MLS	23S_rRNA_methyltransferases	ERMB	43	11	38	0	112	11	120	75	74	20
MEG_2806|Drugs|MLS|23S_rRNA_methyltransferases|ERMB	MEG_2806	Drugs	MLS	23S_rRNA_methyltransferases	ERMB	25	31	0	0	26	0	220	201	69	11
MEG_2807|Drugs|MLS|23S_rRNA_methyltransferases|ERMB	MEG_2807	Drugs	MLS	23S_rRNA_methyltransferases	ERMB	26	16	59	0	95	0	189	64	22	0
MEG_2829|Drugs|MLS|23S_rRNA_methyltransferases|ERMF	MEG_2829	Drugs	MLS	23S_rRNA_methyltransferases	ERMF	553	677	131	145	84	142	1664	2892	353	495
MEG_2831|Drugs|MLS|23S_rRNA_methyltransferases|ERMF	MEG_2831	Drugs	MLS	23S_rRNA_methyltransferases	ERMF	346	299	52	49	51	84	798	1376	185	274
MEG_2832|Drugs|MLS|23S_rRNA_methyltransferases|ERMF	MEG_2832	Drugs	MLS	23S_rRNA_methyltransferases	ERMF	0	0	0	0	0	0	0	1019	0	0
MEG_2833|Drugs|MLS|23S_rRNA_methyltransferases|ERMF	MEG_2833	Drugs	MLS	23S_rRNA_methyltransferases	ERMF	89	84	0	0	0	0	205	314	0	0
MEG_2857|Drugs|MLS|23S_rRNA_methyltransferases|ERMX	MEG_2857	Drugs	MLS	23S_rRNA_methyltransferases	ERMX	33	23	0	0	23	0	15	0	0	0
MEG_2858|Drugs|MLS|23S_rRNA_methyltransferases|ERMX	MEG_2858	Drugs	MLS	23S_rRNA_methyltransferases	ERMX	37	0	0	0	16	0	0	0	0	0
MEG_2861|Drugs|MLS|23S_rRNA_methyltransferases|ERMX	MEG_2861	Drugs	MLS	23S_rRNA_methyltransferases	ERMX	36	25	0	0	31	0	40	0	0	0
MEG_2876|Biocides|Phenolic_compound_resistance|Phenolic_resistance_protein|FABK	MEG_2876	Biocides	Phenolic_compound_resistance	Phenolic_resistance_protein	FABK	2014	194	2459	181	5223	385	1913	192	1536	178
MEG_2888|Metals|Multi-metal_resistance|Multi-metal_ABC_efflux_pumps|FBPA	MEG_2888	Metals	Multi-metal_resistance	Multi-metal_ABC_efflux_pumps	FBPA	0	442	903	985	1208	1391	395	532	157	93
MEG_2889|Metals|Multi-metal_resistance|Multi-metal_ABC_efflux_pumps|FBPB	MEG_2889	Metals	Multi-metal_resistance	Multi-metal_ABC_efflux_pumps	FBPB	0	0	186	177	283	325	0	0	0	0
MEG_2891|Metals|Multi-metal_resistance|Multi-metal_ABC_efflux_pumps|FBPC	MEG_2891	Metals	Multi-metal_resistance	Multi-metal_ABC_efflux_pumps	FBPC	0	0	122	108	119	119	62	0	0	0
MEG_3084|Biocides|Quaternary_Ammonium_Compounds_(QACs)_resistance|QAC-resistant_protein_UDP_glucose_4_epimerase|GALE	MEG_3084	Biocides	Quaternary_Ammonium_Compounds_(QACs)_resistance	QAC-resistant_protein_UDP_glucose_4_epimerase	GALE	2659	2759	465	543	915	1069	1166	1811	535	557
MEG_3267|Multi-compound|Drug_and_biocide_resistance|Drug_and_biocide_MATE_efflux_pumps|HMRM	MEG_3267	Multi-compound	Drug_and_biocide_resistance	Drug_and_biocide_MATE_efflux_pumps	HMRM	0	0	84	86	153	140	0	74	0	0
MEG_3268|Multi-compound|Drug_and_biocide_resistance|Drug_and_biocide_MATE_efflux_pumps|HMRM	MEG_3268	Multi-compound	Drug_and_biocide_resistance	Drug_and_biocide_MATE_efflux_pumps	HMRM	0	0	0	57	0	67	0	0	0	0
MEG_3609|Drugs|MLS|Lincosamide_nucleotidyltransferases|LNUB	MEG_3609	Drugs	MLS	Lincosamide_nucleotidyltransferases	LNUB	0	0	52	36	97	119	0	0	0	0
MEG_3610|Drugs|MLS|Lincosamide_nucleotidyltransferases|LNUC	MEG_3610	Drugs	MLS	Lincosamide_nucleotidyltransferases	LNUC	420	333	42	26	128	59	531	825	94	128
MEG_3641|Drugs|MLS|MLS_resistance_ABC_efflux_pumps|LSA	MEG_3641	Drugs	MLS	MLS_resistance_ABC_efflux_pumps	LSA	123	121	135	186	378	537	0	0	75	97
MEG_3647|Drugs|Multi-drug_resistance|Multi-drug_ABC_efflux_pumps|LSAC	MEG_3647	Drugs	Multi-drug_resistance	Multi-drug_ABC_efflux_pumps	LSAC	3544	1857	1420	471	4408	1129	5016	3340	4784	1074
MEG_3648|Drugs|Multi-drug_resistance|Multi-drug_ABC_efflux_pumps|LSAE	MEG_3648	Drugs	Multi-drug_resistance	Multi-drug_ABC_efflux_pumps	LSAE	68	28	69	57	157	217	0	0	35	23
MEG_3658|Drugs|Multi-drug_resistance|Multi-drug_ABC_efflux_pumps|MACB	MEG_3658	Drugs	Multi-drug_resistance	Multi-drug_ABC_efflux_pumps	MACB	248	255	3809	3609	711	634	1047	1225	177	147
MEG_3805|Drugs|MLS|MLS_resistance_MFS_efflux_pumps|MEFA	MEG_3805	Drugs	MLS	MLS_resistance_MFS_efflux_pumps	MEFA	1022	131	501	41	1251	98	1332	254	461	39
MEG_3806|Drugs|MLS|MLS_resistance_MFS_efflux_pumps|MEFA	MEG_3806	Drugs	MLS	MLS_resistance_MFS_efflux_pumps	MEFA	1039	116	495	32	1122	108	1221	254	464	29
MEG_3807|Drugs|MLS|MLS_resistance_MFS_efflux_pumps|MEFA	MEG_3807	Drugs	MLS	MLS_resistance_MFS_efflux_pumps	MEFA	384	0	233	0	0	0	412	0	165	0
MEG_3822|Drugs|MLS|MLS_resistance_MFS_efflux_pumps|MEFA	MEG_3822	Drugs	MLS	MLS_resistance_MFS_efflux_pumps	MEFA	0	0	0	0	61	0	0	0	0	0
MEG_3825|Drugs|MLS|MLS_resistance_MFS_efflux_pumps|MEFA	MEG_3825	Drugs	MLS	MLS_resistance_MFS_efflux_pumps	MEFA	1465	160	677	57	1527	134	1626	288	543	60
MEG_3826|Drugs|MLS|MLS_resistance_MFS_efflux_pumps|MEFA	MEG_3826	Drugs	MLS	MLS_resistance_MFS_efflux_pumps	MEFA	0	0	0	0	0	0	544	70	0	0
MEG_3829|Drugs|MLS|MLS_resistance_MFS_efflux_pumps|MEFE	MEG_3829	Drugs	MLS	MLS_resistance_MFS_efflux_pumps	MEFE	0	0	0	0	402	0	0	0	0	0
MEG_3838|Metals|Mercury_resistance|Mercury_resistance_protein|MERA	MEG_3838	Metals	Mercury_resistance	Mercury_resistance_protein	MERA	516	404	1861	877	3957	2122	591	257	980	141
MEG_3896|Metals|Mercury_resistance|Mercury_resistance_protein|MERT	MEG_3896	Metals	Mercury_resistance	Mercury_resistance_protein	MERT	0	5	0	0	0	0	0	0	0	0
MEG_4073|Drugs|MLS|MLS_resistance_ABC_efflux_pumps|MSRD	MEG_4073	Drugs	MLS	MLS_resistance_ABC_efflux_pumps	MSRD	5269	654	2304	123	5433	481	5688	1292	2136	209
MEG_4074|Drugs|MLS|MLS_resistance_ABC_efflux_pumps|MSRD	MEG_4074	Drugs	MLS	MLS_resistance_ABC_efflux_pumps	MSRD	169	0	240	0	187	0	542	88	59	0
MEG_4188|Drugs|Metronidazole|nim_nitroimidazole_reductase|NIMI	MEG_4188	Drugs	Metronidazole	nim_nitroimidazole_reductase	NIMI	0	0	10	0	0	0	0	0	0	0
MEG_4213|Drugs|Multi-drug_resistance|Multi-drug_MATE_efflux_pump|NORMD	MEG_4213	Drugs	Multi-drug_resistance	Multi-drug_MATE_efflux_pump	NORMD	88	99	2287	1989	336	342	472	663	62	64
MEG_5397|Drugs|Fluoroquinolones|Fluoroquinolone_ABC_efflux_pump|PATA	MEG_5397	Drugs	Fluoroquinolones	Fluoroquinolone_ABC_efflux_pump	PATA	2231	203	3943	362	8596	591	2513	334	2643	262
MEG_5398|Drugs|Fluoroquinolones|Fluoroquinolone_ABC_efflux_pump|PATB	MEG_5398	Drugs	Fluoroquinolones	Fluoroquinolone_ABC_efflux_pump	PATB	2720	211	3733	280	8582	574	3082	319	2508	312
MEG_5747|Biocides|Multi-biocide_resistance|Multi-biocide_MATE_efflux_pump|PDRM	MEG_5747	Biocides	Multi-biocide_resistance	Multi-biocide_MATE_efflux_pump	PDRM	440	60	1490	104	3194	230	821	151	1034	130
MEG_5776|Drugs|Lipopeptides|Lipid_A_phosphatase|PGBB	MEG_5776	Drugs	Lipopeptides	Lipid_A_phosphatase	PGBB	90	59	0	0	0	0	0	0	0	0
MEG_5795|Multi-compound|Drug_and_biocide_resistance|Drug_and_biocide_MFS_efflux_pumps|PMRA	MEG_5795	Multi-compound	Drug_and_biocide_resistance	Drug_and_biocide_MFS_efflux_pumps	PMRA	115	0	299	0	865	67	215	0	295	0
MEG_5796|Multi-compound|Drug_and_biocide_resistance|Drug_and_biocide_MFS_efflux_pumps|PMRA	MEG_5796	Multi-compound	Drug_and_biocide_resistance	Drug_and_biocide_MFS_efflux_pumps	PMRA	202	0	568	54	1378	150	336	46	492	65
MEG_5797|Multi-compound|Drug_and_biocide_resistance|Drug_and_biocide_MFS_efflux_pumps|PMRA	MEG_5797	Multi-compound	Drug_and_biocide_resistance	Drug_and_biocide_MFS_efflux_pumps	PMRA	133	0	540	78	616	70	302	46	248	36
MEG_5825|Multi-compound|Drug_and_biocide_resistance|Drug_and_biocide_SMR_efflux_pumps|QACC	MEG_5825	Multi-compound	Drug_and_biocide_resistance	Drug_and_biocide_SMR_efflux_pumps	QACC	302	24	96	0	867	41	173	24	42	0
MEG_6057|Drugs|MLS|23S_rRNA_methyltransferases|RLMA	MEG_6057	Drugs	MLS	23S_rRNA_methyltransferases	RLMA	2700	272	3077	170	6938	447	2886	313	1881	216
MEG_6166|Drugs|Nucleosides|Streptothricin_acetyltransferase|SAT	MEG_6166	Drugs	Nucleosides	Streptothricin_acetyltransferase	SAT	0	0	324	319	213	21	495	612	15	6
MEG_6169|Drugs|Nucleosides|Streptothricin_acetyltransferase|SAT	MEG_6169	Drugs	Nucleosides	Streptothricin_acetyltransferase	SAT	0	0	235	175	153	19	374	382	0	0
MEG_6617|Drugs|Sulfonamides|Sulfonamide-resistant_dihydropteroate_synthases|SULII	MEG_6617	Drugs	Sulfonamides	Sulfonamide-resistant_dihydropteroate_synthases	SULII	0	0	0	12	0	0	0	13	0	0
MEG_6626|Drugs|Sulfonamides|Sulfonamide-resistant_dihydropteroate_synthases|SULII	MEG_6626	Drugs	Sulfonamides	Sulfonamide-resistant_dihydropteroate_synthases	SULII	0	0	0	0	0	0	0	10	0	0
MEG_6628|Drugs|Sulfonamides|Sulfonamide-resistant_dihydropteroate_synthases|SULII	MEG_6628	Drugs	Sulfonamides	Sulfonamide-resistant_dihydropteroate_synthases	SULII	0	0	0	8	0	0	0	0	0	0
MEG_6653|Metals|Copper_resistance|Copper_resistance_protein|TCRY	MEG_6653	Metals	Copper_resistance	Copper_resistance_protein	TCRY	0	0	0	0	0	0	0	0	77	0
MEG_6674|Drugs|betalactams|Class_A_betalactamases|TEM	MEG_6674	Drugs	betalactams	Class_A_betalactamases	TEM	0	8	0	0	0	0	0	0	0	0
MEG_6970|Drugs|Tetracyclines|Tetracycline_resistance_ribosomal_protection_proteins|TET32	MEG_6970	Drugs	Tetracyclines	Tetracycline_resistance_ribosomal_protection_proteins	TET32	325	161	140	0	33	0	119	227	40	56
MEG_6971|Drugs|Tetracyclines|Tetracycline_resistance_ribosomal_protection_proteins|TET32	MEG_6971	Drugs	Tetracyclines	Tetracycline_resistance_ribosomal_protection_proteins	TET32	184	110	121	0	67	0	228	216	119	222
MEG_7033|Drugs|Tetracyclines|Tetracycline_resistance_MFS_efflux_pumps|TETA	MEG_7033	Drugs	Tetracyclines	Tetracycline_resistance_MFS_efflux_pumps	TETA	0	0	0	0	0	0	0	19	0	0
MEG_7035|Drugs|Tetracyclines|Tetracycline_resistance_ABC_efflux_pumps|TETA46	MEG_7035	Drugs	Tetracyclines	Tetracycline_resistance_ABC_efflux_pumps	TETA46	5250	673	1492	125	2817	502	4003	1150	1963	312
MEG_7036|Drugs|Tetracyclines|Tetracycline_resistance_ABC_efflux_pumps|TETA60	MEG_7036	Drugs	Tetracyclines	Tetracycline_resistance_ABC_efflux_pumps	TETA60	685	63	578	25	1949	130	523	72	336	0
MEG_7037|Drugs|Tetracyclines|Tetracycline_resistance_MFS_efflux_pumps|TETB	MEG_7037	Drugs	Tetracyclines	Tetracycline_resistance_MFS_efflux_pumps	TETB	0	0	42	0	0	0	0	0	0	0
MEG_7038|Drugs|Tetracyclines|Tetracycline_resistance_MFS_efflux_pumps|TETB	MEG_7038	Drugs	Tetracyclines	Tetracycline_resistance_MFS_efflux_pumps	TETB	0	0	95	69	0	0	0	0	0	0
MEG_7039|Drugs|Tetracyclines|Tetracycline_resistance_MFS_efflux_pumps|TETB	MEG_7039	Drugs	Tetracyclines	Tetracycline_resistance_MFS_efflux_pumps	TETB	0	0	84	61	0	0	0	0	0	0
MEG_7040|Drugs|Tetracyclines|Tetracycline_resistance_MFS_efflux_pumps|TETB	MEG_7040	Drugs	Tetracyclines	Tetracycline_resistance_MFS_efflux_pumps	TETB	0	0	89	84	0	0	0	0	0	0
MEG_7041|Drugs|Tetracyclines|Tetracycline_resistance_MFS_efflux_pumps|TETB	MEG_7041	Drugs	Tetracyclines	Tetracycline_resistance_MFS_efflux_pumps	TETB	0	0	128	119	0	0	0	0	0	0
MEG_7042|Drugs|Tetracyclines|Tetracycline_resistance_MFS_efflux_pumps|TETB	MEG_7042	Drugs	Tetracyclines	Tetracycline_resistance_MFS_efflux_pumps	TETB	0	0	168	192	0	0	0	41	0	0
MEG_7043|Drugs|Tetracyclines|Tetracycline_resistance_MFS_efflux_pumps|TETB	MEG_7043	Drugs	Tetracyclines	Tetracycline_resistance_MFS_efflux_pumps	TETB	0	0	400	352	0	0	0	0	0	0
MEG_7044|Drugs|Tetracyclines|Tetracycline_resistance_MFS_efflux_pumps|TETB	MEG_7044	Drugs	Tetracyclines	Tetracycline_resistance_MFS_efflux_pumps	TETB	0	0	96	104	0	0	0	0	0	0
MEG_7045|Drugs|Tetracyclines|Tetracycline_resistance_MFS_efflux_pumps|TETB	MEG_7045	Drugs	Tetracyclines	Tetracycline_resistance_MFS_efflux_pumps	TETB	0	0	117	123	0	0	0	23	0	0
MEG_7046|Drugs|Tetracyclines|Tetracycline_resistance_MFS_efflux_pumps|TETB	MEG_7046	Drugs	Tetracyclines	Tetracycline_resistance_MFS_efflux_pumps	TETB	0	0	86	100	0	0	0	0	0	0
MEG_7047|Drugs|Tetracyclines|Tetracycline_resistance_MFS_efflux_pumps|TETB	MEG_7047	Drugs	Tetracyclines	Tetracycline_resistance_MFS_efflux_pumps	TETB	0	0	59	56	0	0	0	0	0	0
MEG_7048|Drugs|Tetracyclines|Tetracycline_resistance_MFS_efflux_pumps|TETB	MEG_7048	Drugs	Tetracyclines	Tetracycline_resistance_MFS_efflux_pumps	TETB	0	0	95	68	0	0	0	0	0	0
MEG_7052|Drugs|Tetracyclines|Tetracycline_resistance_MFS_efflux_pumps|TETB	MEG_7052	Drugs	Tetracyclines	Tetracycline_resistance_MFS_efflux_pumps	TETB	0	0	194	217	0	0	19	52	0	0
MEG_7053|Drugs|Tetracyclines|Tetracycline_resistance_ABC_efflux_pumps|TETB46	MEG_7053	Drugs	Tetracyclines	Tetracycline_resistance_ABC_efflux_pumps	TETB46	4747	576	1678	77	2892	468	4088	1024	1813	288
MEG_7054|Drugs|Tetracyclines|Tetracycline_resistance_ABC_efflux_pumps|TETB60	MEG_7054	Drugs	Tetracyclines	Tetracycline_resistance_ABC_efflux_pumps	TETB60	654	87	690	90	1861	198	592	80	338	57
MEG_7070|Drugs|Tetracyclines|Tetracycline_resistance_MFS_efflux_pumps|TETD	MEG_7070	Drugs	Tetracyclines	Tetracycline_resistance_MFS_efflux_pumps	TETD	18	27	510	425	11	26	57	108	5	0
MEG_7103|Drugs|Tetracyclines|Tetracycline_resistance_ribosomal_protection_proteins|TETM	MEG_7103	Drugs	Tetracyclines	Tetracycline_resistance_ribosomal_protection_proteins	TETM	126	0	72	0	0	0	319	0	86	0
MEG_7104|Drugs|Tetracyclines|Tetracycline_resistance_ribosomal_protection_proteins|TETM	MEG_7104	Drugs	Tetracyclines	Tetracycline_resistance_ribosomal_protection_proteins	TETM	264	36	102	0	291	42	502	57	136	18
MEG_7105|Drugs|Tetracyclines|Tetracycline_resistance_ribosomal_protection_proteins|TETM	MEG_7105	Drugs	Tetracyclines	Tetracycline_resistance_ribosomal_protection_proteins	TETM	219	0	87	0	226	49	415	60	130	0
MEG_7106|Drugs|Tetracyclines|Tetracycline_resistance_ribosomal_protection_proteins|TETM	MEG_7106	Drugs	Tetracyclines	Tetracycline_resistance_ribosomal_protection_proteins	TETM	106	0	127	35	142	0	219	56	102	53
MEG_7107|Drugs|Tetracyclines|Tetracycline_resistance_ribosomal_protection_proteins|TETM	MEG_7107	Drugs	Tetracyclines	Tetracycline_resistance_ribosomal_protection_proteins	TETM	208	131	142	0	196	92	287	57	142	61
MEG_7108|Drugs|Tetracyclines|Tetracycline_resistance_ribosomal_protection_proteins|TETM	MEG_7108	Drugs	Tetracyclines	Tetracycline_resistance_ribosomal_protection_proteins	TETM	93	0	55	0	105	0	146	0	80	0
MEG_7109|Drugs|Tetracyclines|Tetracycline_resistance_ribosomal_protection_proteins|TETM	MEG_7109	Drugs	Tetracyclines	Tetracycline_resistance_ribosomal_protection_proteins	TETM	100	49	72	0	149	0	176	0	78	0
MEG_7110|Drugs|Tetracyclines|Tetracycline_resistance_ribosomal_protection_proteins|TETM	MEG_7110	Drugs	Tetracyclines	Tetracycline_resistance_ribosomal_protection_proteins	TETM	180	101	93	0	217	0	292	51	121	0
MEG_7111|Drugs|Tetracyclines|Tetracycline_resistance_ribosomal_protection_proteins|TETM	MEG_7111	Drugs	Tetracyclines	Tetracycline_resistance_ribosomal_protection_proteins	TETM	84	48	97	0	111	0	191	76	75	0
MEG_7112|Drugs|Tetracyclines|Tetracycline_resistance_ribosomal_protection_proteins|TETM	MEG_7112	Drugs	Tetracyclines	Tetracycline_resistance_ribosomal_protection_proteins	TETM	316	292	178	42	187	86	287	109	206	102
MEG_7113|Drugs|Tetracyclines|Tetracycline_resistance_ribosomal_protection_proteins|TETM	MEG_7113	Drugs	Tetracyclines	Tetracycline_resistance_ribosomal_protection_proteins	TETM	230	232	179	0	152	80	231	65	142	109
MEG_7114|Drugs|Tetracyclines|Tetracycline_resistance_ribosomal_protection_proteins|TETM	MEG_7114	Drugs	Tetracyclines	Tetracycline_resistance_ribosomal_protection_proteins	TETM	486	435	34	0	0	0	408	673	0	0
MEG_7115|Drugs|Tetracyclines|Tetracycline_resistance_ribosomal_protection_proteins|TETM	MEG_7115	Drugs	Tetracyclines	Tetracycline_resistance_ribosomal_protection_proteins	TETM	213	0	80	0	223	0	343	44	205	0
MEG_7116|Drugs|Tetracyclines|Tetracycline_resistance_ribosomal_protection_proteins|TETM	MEG_7116	Drugs	Tetracyclines	Tetracycline_resistance_ribosomal_protection_proteins	TETM	117	0	110	0	228	47	226	43	114	0
MEG_7117|Drugs|Tetracyclines|Tetracycline_resistance_ribosomal_protection_proteins|TETM	MEG_7117	Drugs	Tetracyclines	Tetracycline_resistance_ribosomal_protection_proteins	TETM	105	0	113	0	100	0	263	65	71	0
MEG_7118|Drugs|Tetracyclines|Tetracycline_resistance_ribosomal_protection_proteins|TETM	MEG_7118	Drugs	Tetracyclines	Tetracycline_resistance_ribosomal_protection_proteins	TETM	136	0	0	0	0	0	248	0	0	0
MEG_7119|Drugs|Tetracyclines|Tetracycline_resistance_ribosomal_protection_proteins|TETM	MEG_7119	Drugs	Tetracyclines	Tetracycline_resistance_ribosomal_protection_proteins	TETM	74	0	0	0	0	0	122	118	0	0
MEG_7120|Drugs|Tetracyclines|Tetracycline_resistance_ribosomal_protection_proteins|TETM	MEG_7120	Drugs	Tetracyclines	Tetracycline_resistance_ribosomal_protection_proteins	TETM	202	0	0	0	0	0	175	191	0	0
MEG_7121|Drugs|Tetracyclines|Tetracycline_resistance_ribosomal_protection_proteins|TETM	MEG_7121	Drugs	Tetracyclines	Tetracycline_resistance_ribosomal_protection_proteins	TETM	267	130	100	0	262	50	501	110	157	0
MEG_7122|Drugs|Tetracyclines|Tetracycline_resistance_ribosomal_protection_proteins|TETM	MEG_7122	Drugs	Tetracyclines	Tetracycline_resistance_ribosomal_protection_proteins	TETM	111	61	0	0	0	0	0	0	0	0
MEG_7123|Drugs|Tetracyclines|Tetracycline_resistance_ribosomal_protection_proteins|TETM	MEG_7123	Drugs	Tetracyclines	Tetracycline_resistance_ribosomal_protection_proteins	TETM	178	90	163	60	149	52	234	54	139	0
MEG_7124|Drugs|Tetracyclines|Tetracycline_resistance_ribosomal_protection_proteins|TETM	MEG_7124	Drugs	Tetracyclines	Tetracycline_resistance_ribosomal_protection_proteins	TETM	82	0	85	0	0	0	169	47	0	0
MEG_7125|Drugs|Tetracyclines|Tetracycline_resistance_ribosomal_protection_proteins|TETM	MEG_7125	Drugs	Tetracyclines	Tetracycline_resistance_ribosomal_protection_proteins	TETM	114	0	74	0	125	0	218	39	83	0
MEG_7126|Drugs|Tetracyclines|Tetracycline_resistance_ribosomal_protection_proteins|TETM	MEG_7126	Drugs	Tetracyclines	Tetracycline_resistance_ribosomal_protection_proteins	TETM	216	0	109	21	407	29	364	72	336	31
MEG_7127|Drugs|Tetracyclines|Tetracycline_resistance_ribosomal_protection_proteins|TETM	MEG_7127	Drugs	Tetracyclines	Tetracycline_resistance_ribosomal_protection_proteins	TETM	75	0	0	0	0	0	123	0	0	0
MEG_7128|Drugs|Tetracyclines|Tetracycline_resistance_ribosomal_protection_proteins|TETM	MEG_7128	Drugs	Tetracyclines	Tetracycline_resistance_ribosomal_protection_proteins	TETM	93	0	120	39	186	0	219	50	62	0
MEG_7129|Drugs|Tetracyclines|Tetracycline_resistance_ribosomal_protection_proteins|TETM	MEG_7129	Drugs	Tetracyclines	Tetracycline_resistance_ribosomal_protection_proteins	TETM	253	118	187	78	240	0	390	67	164	0
MEG_7130|Drugs|Tetracyclines|Tetracycline_resistance_ribosomal_protection_proteins|TETM	MEG_7130	Drugs	Tetracyclines	Tetracycline_resistance_ribosomal_protection_proteins	TETM	74	0	95	0	113	0	162	0	49	0
MEG_7131|Drugs|Tetracyclines|Tetracycline_resistance_ribosomal_protection_proteins|TETM	MEG_7131	Drugs	Tetracyclines	Tetracycline_resistance_ribosomal_protection_proteins	TETM	46	0	0	0	0	0	142	43	0	0
MEG_7132|Drugs|Tetracyclines|Tetracycline_resistance_ribosomal_protection_proteins|TETM	MEG_7132	Drugs	Tetracyclines	Tetracycline_resistance_ribosomal_protection_proteins	TETM	0	0	0	0	114	0	200	65	0	0
MEG_7133|Drugs|Tetracyclines|Tetracycline_resistance_ribosomal_protection_proteins|TETM	MEG_7133	Drugs	Tetracyclines	Tetracycline_resistance_ribosomal_protection_proteins	TETM	164	124	143	0	113	49	216	51	105	52
MEG_7134|Drugs|Tetracyclines|Tetracycline_resistance_ribosomal_protection_proteins|TETM	MEG_7134	Drugs	Tetracyclines	Tetracycline_resistance_ribosomal_protection_proteins	TETM	98	0	54	0	103	0	199	45	48	0
MEG_7135|Drugs|Tetracyclines|Tetracycline_resistance_ribosomal_protection_proteins|TETM	MEG_7135	Drugs	Tetracyclines	Tetracycline_resistance_ribosomal_protection_proteins	TETM	184	43	137	0	221	0	317	57	233	0
MEG_7136|Drugs|Tetracyclines|Tetracycline_resistance_ribosomal_protection_proteins|TETM	MEG_7136	Drugs	Tetracyclines	Tetracycline_resistance_ribosomal_protection_proteins	TETM	212	0	0	0	151	0	183	0	0	0
MEG_7137|Drugs|Tetracyclines|Tetracycline_resistance_ribosomal_protection_proteins|TETM	MEG_7137	Drugs	Tetracyclines	Tetracycline_resistance_ribosomal_protection_proteins	TETM	194	149	188	31	218	39	356	55	174	32
MEG_7138|Drugs|Tetracyclines|Tetracycline_resistance_ribosomal_protection_proteins|TETM	MEG_7138	Drugs	Tetracyclines	Tetracycline_resistance_ribosomal_protection_proteins	TETM	105	0	0	0	0	0	114	114	0	0
MEG_7139|Drugs|Tetracyclines|Tetracycline_resistance_ribosomal_protection_proteins|TETM	MEG_7139	Drugs	Tetracyclines	Tetracycline_resistance_ribosomal_protection_proteins	TETM	307	317	142	36	171	56	286	68	138	67
MEG_7140|Drugs|Tetracyclines|Tetracycline_resistance_ribosomal_protection_proteins|TETM	MEG_7140	Drugs	Tetracyclines	Tetracycline_resistance_ribosomal_protection_proteins	TETM	332	0	67	0	262	0	449	0	114	0
MEG_7141|Drugs|Tetracyclines|Tetracycline_resistance_ribosomal_protection_proteins|TETM	MEG_7141	Drugs	Tetracyclines	Tetracycline_resistance_ribosomal_protection_proteins	TETM	75	0	53	0	0	0	142	0	62	0
MEG_7142|Drugs|Tetracyclines|Tetracycline_resistance_ribosomal_protection_proteins|TETM	MEG_7142	Drugs	Tetracyclines	Tetracycline_resistance_ribosomal_protection_proteins	TETM	120	0	88	18	137	24	236	29	117	0
MEG_7143|Drugs|Tetracyclines|Tetracycline_resistance_ribosomal_protection_proteins|TETM	MEG_7143	Drugs	Tetracyclines	Tetracycline_resistance_ribosomal_protection_proteins	TETM	195	0	224	55	822	64	232	81	183	0
MEG_7144|Drugs|Tetracyclines|Tetracycline_resistance_ribosomal_protection_proteins|TETM	MEG_7144	Drugs	Tetracyclines	Tetracycline_resistance_ribosomal_protection_proteins	TETM	114	0	0	0	0	0	138	106	0	0
MEG_7145|Drugs|Tetracyclines|Tetracycline_resistance_ribosomal_protection_proteins|TETM	MEG_7145	Drugs	Tetracyclines	Tetracycline_resistance_ribosomal_protection_proteins	TETM	148	0	134	0	163	29	260	0	127	0
MEG_7146|Drugs|Tetracyclines|Tetracycline_resistance_ribosomal_protection_proteins|TETM	MEG_7146	Drugs	Tetracyclines	Tetracycline_resistance_ribosomal_protection_proteins	TETM	201	0	81	0	171	0	263	0	143	0
MEG_7148|Drugs|Tetracyclines|Tetracycline_resistance_ribosomal_protection_proteins|TETM	MEG_7148	Drugs	Tetracyclines	Tetracycline_resistance_ribosomal_protection_proteins	TETM	111	0	36	0	121	0	157	0	0	0
MEG_7152|Drugs|Tetracyclines|Tetracycline_resistance_ribosomal_protection_proteins|TETO	MEG_7152	Drugs	Tetracyclines	Tetracycline_resistance_ribosomal_protection_proteins	TETO	0	0	27	0	0	0	0	0	0	0
MEG_7157|Drugs|Tetracyclines|Tetracycline_resistance_ribosomal_protection_proteins|TETO	MEG_7157	Drugs	Tetracyclines	Tetracycline_resistance_ribosomal_protection_proteins	TETO	0	0	28	0	0	0	0	90	0	0
MEG_7158|Drugs|Tetracyclines|Tetracycline_resistance_ribosomal_protection_proteins|TETO	MEG_7158	Drugs	Tetracyclines	Tetracycline_resistance_ribosomal_protection_proteins	TETO	0	0	0	0	0	0	0	42	0	0
MEG_7162|Drugs|Tetracyclines|Tetracycline_resistance_ribosomal_protection_proteins|TETO	MEG_7162	Drugs	Tetracyclines	Tetracycline_resistance_ribosomal_protection_proteins	TETO	0	0	23	0	24	0	45	82	0	0
MEG_7178|Drugs|Tetracyclines|Tetracycline_resistance_ribosomal_protection_proteins|TETQ	MEG_7178	Drugs	Tetracyclines	Tetracycline_resistance_ribosomal_protection_proteins	TETQ	520	579	0	0	0	0	754	1142	0	0
MEG_7179|Drugs|Tetracyclines|Tetracycline_resistance_ribosomal_protection_proteins|TETQ	MEG_7179	Drugs	Tetracyclines	Tetracycline_resistance_ribosomal_protection_proteins	TETQ	777	878	110	132	143	146	1954	2988	0	0
MEG_7180|Drugs|Tetracyclines|Tetracycline_resistance_ribosomal_protection_proteins|TETQ	MEG_7180	Drugs	Tetracyclines	Tetracycline_resistance_ribosomal_protection_proteins	TETQ	838	918	173	151	90	89	2723	4187	26	56
MEG_7181|Drugs|Tetracyclines|Tetracycline_resistance_ribosomal_protection_proteins|TETQ	MEG_7181	Drugs	Tetracyclines	Tetracycline_resistance_ribosomal_protection_proteins	TETQ	1450	1662	195	223	289	275	3632	5385	75	111
MEG_7182|Drugs|Tetracyclines|Tetracycline_resistance_ribosomal_protection_proteins|TETQ	MEG_7182	Drugs	Tetracyclines	Tetracycline_resistance_ribosomal_protection_proteins	TETQ	1386	1535	168	163	297	370	2763	4439	0	119
MEG_7183|Drugs|Tetracyclines|Tetracycline_resistance_ribosomal_protection_proteins|TETQ	MEG_7183	Drugs	Tetracyclines	Tetracycline_resistance_ribosomal_protection_proteins	TETQ	6520	7231	234	240	2637	3315	4241	6592	661	1001
MEG_7184|Drugs|Tetracyclines|Tetracycline_resistance_ribosomal_protection_proteins|TETQ	MEG_7184	Drugs	Tetracyclines	Tetracycline_resistance_ribosomal_protection_proteins	TETQ	403	498	96	77	0	0	1101	1485	0	0
MEG_7211|Drugs|Tetracyclines|Tetracycline_resistance_ribosomal_protection_proteins|TETW	MEG_7211	Drugs	Tetracyclines	Tetracycline_resistance_ribosomal_protection_proteins	TETW	0	0	41	0	0	0	0	0	0	0
MEG_7212|Drugs|Tetracyclines|Tetracycline_resistance_ribosomal_protection_proteins|TETW	MEG_7212	Drugs	Tetracyclines	Tetracycline_resistance_ribosomal_protection_proteins	TETW	96	0	44	0	0	0	0	0	0	0
MEG_7213|Drugs|Tetracyclines|Tetracycline_resistance_ribosomal_protection_proteins|TETW	MEG_7213	Drugs	Tetracyclines	Tetracycline_resistance_ribosomal_protection_proteins	TETW	0	0	28	0	0	0	0	0	0	0
MEG_7214|Drugs|Tetracyclines|Tetracycline_resistance_ribosomal_protection_proteins|TETW	MEG_7214	Drugs	Tetracyclines	Tetracycline_resistance_ribosomal_protection_proteins	TETW	0	0	27	0	0	0	0	0	0	0
MEG_7215|Drugs|Tetracyclines|Tetracycline_resistance_ribosomal_protection_proteins|TETW	MEG_7215	Drugs	Tetracyclines	Tetracycline_resistance_ribosomal_protection_proteins	TETW	0	0	43	0	0	0	52	0	0	0
MEG_7216|Drugs|Tetracyclines|Tetracycline_resistance_ribosomal_protection_proteins|TETW	MEG_7216	Drugs	Tetracyclines	Tetracycline_resistance_ribosomal_protection_proteins	TETW	0	0	42	0	0	0	45	0	0	0
MEG_7217|Drugs|Tetracyclines|Tetracycline_resistance_ribosomal_protection_proteins|TETW	MEG_7217	Drugs	Tetracyclines	Tetracycline_resistance_ribosomal_protection_proteins	TETW	0	0	55	0	0	0	48	0	0	0
MEG_7219|Drugs|Tetracyclines|Tetracycline_resistance_ribosomal_protection_proteins|TETW	MEG_7219	Drugs	Tetracyclines	Tetracycline_resistance_ribosomal_protection_proteins	TETW	101	53	0	0	42	0	181	43	0	0
MEG_7220|Drugs|Tetracyclines|Tetracycline_resistance_ribosomal_protection_proteins|TETW	MEG_7220	Drugs	Tetracyclines	Tetracycline_resistance_ribosomal_protection_proteins	TETW	105	51	30	0	78	0	274	55	0	0
MEG_7221|Drugs|Tetracyclines|Tetracycline_resistance_ribosomal_protection_proteins|TETW	MEG_7221	Drugs	Tetracyclines	Tetracycline_resistance_ribosomal_protection_proteins	TETW	86	66	0	0	51	0	188	0	27	0
MEG_7222|Drugs|Tetracyclines|Tetracycline_resistance_ribosomal_protection_proteins|TETW	MEG_7222	Drugs	Tetracyclines	Tetracycline_resistance_ribosomal_protection_proteins	TETW	84	56	0	0	57	0	194	31	0	0
MEG_7223|Drugs|Tetracyclines|Tetracycline_resistance_ribosomal_protection_proteins|TETW	MEG_7223	Drugs	Tetracyclines	Tetracycline_resistance_ribosomal_protection_proteins	TETW	73	0	0	0	0	0	116	0	0	0
MEG_7224|Drugs|Tetracyclines|Tetracycline_resistance_ribosomal_protection_proteins|TETW	MEG_7224	Drugs	Tetracyclines	Tetracycline_resistance_ribosomal_protection_proteins	TETW	104	0	0	0	0	0	54	0	0	0
MEG_7225|Drugs|Tetracyclines|Tetracycline_resistance_ribosomal_protection_proteins|TETW	MEG_7225	Drugs	Tetracyclines	Tetracycline_resistance_ribosomal_protection_proteins	TETW	920	0	149	0	120	0	328	0	0	0
MEG_7227|Drugs|Tetracyclines|Tetracycline_resistance_ribosomal_protection_proteins|TETW	MEG_7227	Drugs	Tetracyclines	Tetracycline_resistance_ribosomal_protection_proteins	TETW	120	80	45	0	76	0	201	45	42	28
MEG_7229|Drugs|Tetracyclines|Tetracycline_resistance_ribosomal_protection_proteins|TETW	MEG_7229	Drugs	Tetracyclines	Tetracycline_resistance_ribosomal_protection_proteins	TETW	319	122	135	0	89	0	511	80	74	0
MEG_7230|Drugs|Tetracyclines|Tetracycline_resistance_ribosomal_protection_proteins|TETW	MEG_7230	Drugs	Tetracyclines	Tetracycline_resistance_ribosomal_protection_proteins	TETW	53	0	0	0	0	0	104	0	0	0
MEG_7231|Drugs|Tetracyclines|Tetracycline_resistance_ribosomal_protection_proteins|TETW	MEG_7231	Drugs	Tetracyclines	Tetracycline_resistance_ribosomal_protection_proteins	TETW	75	49	0	0	0	0	209	28	45	0
MEG_7233|Drugs|Tetracyclines|Tetracycline_resistance_ribosomal_protection_proteins|TETW	MEG_7233	Drugs	Tetracyclines	Tetracycline_resistance_ribosomal_protection_proteins	TETW	118	67	0	0	45	0	223	34	0	0
MEG_7845|Metals|Zinc_resistance|Zinc_resistance_protein|ZEVA	MEG_7845	Metals	Zinc_resistance	Zinc_resistance_protein	ZEVA	0	0	70	109	111	116	32	41	0	0
MEG_7846|Metals|Zinc_resistance|Zinc_resistance_protein|ZEVB	MEG_7846	Metals	Zinc_resistance	Zinc_resistance_protein	ZEVB	0	0	298	324	342	318	98	101	0	0
MEG_986|Drugs|Aminoglycosides|Aminoglycoside_O-nucleotidyltransferases|ANT6	MEG_986	Drugs	Aminoglycosides	Aminoglycoside_O-nucleotidyltransferases	ANT6	0	0	23	0	57	0	82	0	0	0
MEG_994|Drugs|Aminoglycosides|Aminoglycoside_O-nucleotidyltransferases|ANT6	MEG_994	Drugs	Aminoglycosides	Aminoglycoside_O-nucleotidyltransferases	ANT6	0	0	38	0	109	0	136	160	0	0
MEG_996|Drugs|Aminoglycosides|Aminoglycoside_O-nucleotidyltransferases|ANT6	MEG_996	Drugs	Aminoglycosides	Aminoglycoside_O-nucleotidyltransferases	ANT6	0	0	44	0	117	0	131	156	0	0
